# Supplementary material for: Economic and Environmental Impact of Rice Blast Pathogen (Magnaporthe oryzae) Alleviation in the United States
Source: PLoS One. 2016 Dec 1;11(12):e0167295. doi: 10.1371/journal.pone.0167295 (PMC5131998; doi:10.1371/journal.pone.0167295)
Supplement: S1 File — (CSV) [file pone.0167295.s006.csv]

State	District	County/Parish	Variety	Year	Blast Susceptibility	Hybrid	County Rice Hectares	County % of Rice Hectares	Yield in Mg/Ha
Arkansas	50	Faulkner	Ahrent	2002	2	0	103.599617	0.085676037	8.291733742
Arkansas	60	Phillips	Ahrent	2002	2	0	84.98406219	0.005793903	8.291733742
Arkansas	60	Lee	Ahrent	2002	2	0	565.7510376	0.038272012	8.291733742
Arkansas	60	Crittenden	Ahrent	2002	2	0	359.7658691	0.020771028	8.291733742
Arkansas	30	Craighead	Ahrent	2002	2	0	1603.77063	0.049873523	8.291733742
Arkansas	30	Mississippi	Ahrent	2002	2	0	934.4199829	0.051317953	8.291733742
Arkansas	60	Woodruff	Ahrent	2002	2	0	591.6509399	0.025587624	8.291733742
Arkansas	30	White	Ahrent	2002	2	0	129.499527	0.015036887	8.291733742
Arkansas	60	Cross	Ahrent	2002	2	0	588.8181152	0.013320638	8.291733742
Arkansas	60	St. Francis	Ahrent	2002	2	0	333.4612732	0.015505919	8.291733742
Arkansas	30	Lawrence	Ahrent	2002	2	0	872.0983276	0.024085747	8.291733742
Arkansas	60	Monroe	Ahrent	2002	2	0	409.5422363	0.018293895	8.291733742
Arkansas	30	Jackson	Ahrent	2002	2	0	801.6829834	0.023872361	5.350573063
Arkansas	90	Desha	Ahrent	2002	2	0	505.8575134	0.02658217	10.32688427
Arkansas	60	Prairie	Ahrent	2002	2	0	174.8243561	0.006335054	8.291733742
Arkansas	30	Greene	Ahrent	2002	2	0	520.4262085	0.020729231	8.291733742
Arkansas	90	Lincoln	Ahrent	2002	2	0	298.6582642	0.023341874	8.291733742
Arkansas	60	Arkansas	Ahrent	2002	2	0	352.4815063	0.007695502	8.579575539
Arkansas	30	Poinsett	Ahrent	2002	2	0	860.7671509	0.016202876	8.291733742
Arkansas	90	Drew	Ahrent	2002	2	0	81.34188843	0.015840493	8.291733742
Arkansas	90	Chicot	Ahrent	2002	2	0	351.2674561	0.0239779	8.291733742
Arkansas	90	Ashley	Ahrent	2002	2	0	238.76474	0.035223883	8.291733742
Arkansas	70	Lafayette	Ahrent	2002	2	0	40.8732872	0.026308935	8.291733742
Arkansas	30	Independence	Ahrent	2002	2	0	74.05754089	0.021173203	8.291733742
Arkansas	30	Clay	Ahrent	2002	2	0	2799.213135	0.089737937	8.909900665
Arkansas	60	Lonoke	Ahrent	2002	2	0	615.9320679	0.020572014	8.291733742
Arkansas	90	Jefferson	Ahrent	2002	2	0	403.8766174	0.016967306	8.291733742
Arkansas	30	Jackson	Ahrent	2003	2	0	645.4741821	0.019323496	7.955667973
Arkansas	30	Lawrence	Ahrent	2003	2	0	1335.463745	0.034663498	8.598071098
Arkansas	90	Drew	Ahrent	2003	2	0	127.0714035	0.019739738	8.598071098
Arkansas	60	St. Francis	Ahrent	2003	2	0	50.58575058	0.002634963	8.598071098
Arkansas	90	Jefferson	Ahrent	2003	2	0	303.5144958	0.012862508	8.598071098
Arkansas	60	Cross	Ahrent	2003	2	0	437.8702393	0.010204467	8.598071098
Arkansas	60	Lonoke	Ahrent	2003	2	0	159.0415955	0.005091333	8.598071098
Arkansas	60	Woodruff	Ahrent	2003	2	0	1471.843018	0.058180831	8.598071098
Arkansas	60	Arkansas	Ahrent	2003	2	0	97.12464142	0.002151347	9.398979187
Arkansas	60	Prairie	Ahrent	2003	2	0	92.6730957	0.00400749	8.598071098
Arkansas	90	Desha	Ahrent	2003	2	0	335.0800171	0.019255815	8.598071098
Arkansas	50	Faulkner	Ahrent	2003	2	0	118.572998	0.09179198	8.598071098
Arkansas	60	Phillips	Ahrent	2003	2	0	697.2739868	0.067375749	8.598071098
Arkansas	30	Craighead	Ahrent	2003	2	0	61.51227188	0.001941326	8.598071098
Arkansas	30	White	Ahrent	2003	2	0	626.0492554	0.096272327	8.598071098
Arkansas	60	Lee	Ahrent	2003	2	0	517.1887207	0.054559428	8.598071098
Arkansas	60	Monroe	Ahrent	2003	2	0	755.144104	0.036275979	8.598071098
Arkansas	30	Poinsett	Ahrent	2003	2	0	277.6145935	0.005383855	8.598071098
Arkansas	30	Clay	Ahrent	2003	2	0	5281.152344	0.167821914	8.439564705
Arkansas	30	Craighead	Banks	2005	1	0	1233.48291	0.035181679	10.58146477
Arkansas	30	Jackson	Banks	2005	1	0	492.098175	0.012161338	10.02678967
Arkansas	60	Cross	Banks	2005	1	0	3470.991943	0.077180579	10.58146477
Arkansas	30	Lawrence	Banks	2005	1	0	1435.016602	0.032507952	10.58146477
Arkansas	30	Randolph	Banks	2005	1	0	60.29821396	0.004282963	10.58146477
Arkansas	60	Woodruff	Banks	2005	1	0	1247.646973	0.048494667	10.58146477
Arkansas	30	Mississippi	Banks	2005	1	0	842.9609375	0.042282399	11.33130932
Arkansas	30	Poinsett	Banks	2005	1	0	2596.870117	0.048125096	10.58146477
Arkansas	60	Phillips	Banks	2005	1	0	127.0714035	0.010133936	10.58146477
Arkansas	60	Crittenden	Banks	2005	1	0	506.2621765	0.03172309	10.58146477
Arkansas	30	White	Banks	2005	1	0	759.190918	0.120110117	10.58146477
Arkansas	60	St. Francis	Banks	2005	1	0	355.3143005	0.01601138	10.58146477
Arkansas	90	Drew	Banks	2005	1	0	152.1619415	0.019289965	10.58146477
Arkansas	90	Lincoln	Banks	2005	1	0	32.77956772	0.002405274	10.58146477
Arkansas	60	Lee	Banks	2005	1	0	147.3057098	0.011783749	10.58146477
Arkansas	60	Arkansas	Banks	2005	1	0	1907.689819	0.038793884	10.14763355
Arkansas	50	Pulaski	Banks	2005	1	0	42.08734512	0.022038568	10.58146477
Arkansas	30	Greene	Banks	2005	1	0	73.65285492	0.002412513	10.58146477
Arkansas	30	Clay	Banks	2005	1	0	1560.469238	0.044683933	10.82012844
Arkansas	60	Monroe	Banks	2005	1	0	1232.673584	0.051996384	10.58146477
Arkansas	60	Lonoke	Banks	2005	1	0	727.2207642	0.020413032	10.58146477
Arkansas	60	Prairie	Banks	2005	1	0	745.4316406	0.02546767	10.58146477
Arkansas	90	Desha	Banks	2005	1	0	392.9501038	0.019257085	10.58146477
Arkansas	60	Prairie	Bengal	2002	4	0	2470.203369	0.089511968	9.314230919
Arkansas	60	Cross	Bengal	2002	4	0	3414.740479	0.077250548	9.314230919
Arkansas	60	Monroe	Bengal	2002	4	0	1337.08252	0.059726313	9.314230919
Arkansas	60	St. Francis	Bengal	2002	4	0	1215.676758	0.056528859	9.314230919
Arkansas	30	Poinsett	Bengal	2002	4	0	21322.0957	0.401362062	9.314230919
Arkansas	60	Lonoke	Bengal	2002	4	0	1766.859131	0.059012759	9.314230919
Arkansas	30	Craighead	Bengal	2002	4	0	5114.01709	0.159033999	9.314230919
Arkansas	90	Jefferson	Bengal	2002	4	0	366.6455078	0.015403186	9.314230919
Arkansas	30	Randolph	Bengal	2002	4	0	2470.60791	0.254131436	9.314230919
Arkansas	60	Crittenden	Bengal	2002	4	0	480.7669678	0.027757009	9.314230919
Arkansas	30	Clay	Bengal	2002	4	0	1284.068726	0.041165024	9.185640335
Arkansas	30	Greene	Bengal	2002	4	0	2234.676025	0.089009956	9.314230919
Arkansas	30	White	Bengal	2002	4	0	1051.374268	0.122080728	9.314230919
Arkansas	60	Lee	Bengal	2002	4	0	323.3441162	0.021873631	9.314230919
Arkansas	30	Lawrence	Bengal	2002	4	0	5051.290527	0.139507324	9.314230919
Arkansas	90	Desha	Bengal	2002	4	0	1.214058042	6.37972E-05	10.36298847
Arkansas	60	Arkansas	Bengal	2002	4	0	628.477356	0.013721142	8.349493027
Arkansas	30	Jackson	Bengal	2002	4	0	4695.976563	0.139835879	9.358802795
Arkansas	30	Lawrence	Bengal	2003	4	0	8849.673828	0.229703471	9.569507599
Arkansas	60	Monroe	Bengal	2003	4	0	1101.555298	0.052917048	9.569507599
Arkansas	50	Faulkner	Bengal	2003	4	0	46.13420486	0.035714287	9.569507599
Arkansas	30	White	Bengal	2003	4	0	228.647583	0.035160869	9.569507599
Arkansas	90	Desha	Bengal	2003	4	0	152.1619415	0.008744186	9.569507599
Arkansas	90	Lincoln	Bengal	2003	4	0	205.1757965	0.015666038	9.569507599
Arkansas	60	Prairie	Bengal	2003	4	0	2809.330322	0.121484697	9.569507599
Arkansas	30	Poinsett	Bengal	2003	4	0	19263.45898	0.373581469	9.569507599
Arkansas	30	Craighead	Bengal	2003	4	0	4908.031738	0.154897377	9.569507599
Arkansas	30	Mississippi	Bengal	2003	4	0	122.2151718	0.007686043	9.569507599
Arkansas	60	Crittenden	Bengal	2003	4	0	94.69652557	0.006354724	9.569507599
Arkansas	60	Cross	Bengal	2003	4	0	2961.896729	0.069026329	9.569507599
Arkansas	60	Arkansas	Bengal	2003	4	0	815.4422607	0.018062353	8.655920029
Arkansas	60	Lee	Bengal	2003	4	0	226.6241608	0.023907105	9.569507599
Arkansas	30	Clay	Bengal	2003	4	0	1352.865356	0.042990703	10.37232208
Arkansas	60	St. Francis	Bengal	2003	4	0	2251.672852	0.117287464	9.569507599
Arkansas	30	Jackson	Bengal	2003	4	0	6484.283691	0.194119364	9.680281639
Arkansas	60	Woodruff	Bengal	2003	4	0	3504.176025	0.138517395	9.569507599
Arkansas	30	Greene	Bengal	2003	4	0	3326.518799	0.133069992	9.569507599
Arkansas	60	Lonoke	Bengal	2003	4	0	3769.650146	0.120676249	9.569507599
Arkansas	30	Randolph	Bengal	2003	4	0	2959.063965	0.252826661	9.569507599
Arkansas	90	Jefferson	Bengal	2003	4	0	176.8477783	0.007494554	9.569507599
Arkansas	60	Arkansas	Bengal	2004	4	0	2205.538818	0.046610482	8.415008545
Arkansas	50	Pulaski	Bengal	2004	4	0	676.2302856	0.25687933	7.846410751
Arkansas	60	St. Francis	Bengal	2004	4	0	2524.431152	0.129284978	7.846410751
Arkansas	60	Prairie	Bengal	2004	4	0	4050.502197	0.149801686	7.846410751
Arkansas	90	Drew	Bengal	2004	4	0	170.7774963	0.025091417	7.846410751
Arkansas	30	Poinsett	Bengal	2004	4	0	17737.38672	0.329312414	7.846410751
Arkansas	30	White	Bengal	2004	4	0	360.1705322	0.05617623	7.846410751
Arkansas	90	Chicot	Bengal	2004	4	0	40.46860123	0.003085277	7.846410751
Arkansas	60	Monroe	Bengal	2004	4	0	1071.203857	0.048446137	7.846410751
Arkansas	60	Crittenden	Bengal	2004	4	0	144.068222	0.008516951	7.846410751
Arkansas	90	Jefferson	Bengal	2004	4	0	228.2429047	0.009036144	7.846410751
Arkansas	60	Cross	Bengal	2004	4	0	2749.436768	0.065345459	7.846410751
Arkansas	30	Clay	Bengal	2004	4	0	1049.755493	0.031766053	10.33179855
Arkansas	60	Lee	Bengal	2004	4	0	349.2440186	0.027985407	7.846410751
Arkansas	30	Craighead	Bengal	2004	4	0	5035.912598	0.150861964	7.846410751
Arkansas	30	Jackson	Bengal	2004	4	0	7042.345703	0.178056538	5.495211601
Arkansas	30	Lawrence	Bengal	2004	4	0	5512.632813	0.139540374	7.846410751
Arkansas	60	Woodruff	Bengal	2004	4	0	3080.469727	0.118006349	7.846410751
Arkansas	90	Desha	Bengal	2004	4	0	19.42492867	0.001077949	7.143624783
Arkansas	30	Independence	Bengal	2004	4	0	37.23111343	0.008443465	7.846410751
Arkansas	60	Lonoke	Bengal	2004	4	0	3235.869141	0.098744698	7.846410751
Arkansas	30	Greene	Bengal	2004	4	0	2286.071289	0.089168459	7.846410751
Arkansas	90	Lincoln	Bengal	2004	4	0	259.403717	0.018068807	7.846410751
Arkansas	30	Randolph	Bengal	2004	4	0	2612.248047	0.211778209	7.846410751
Arkansas	30	Randolph	Bengal	2005	4	0	354.9096069	0.025209118	9.770881653
Arkansas	30	Poinsett	Bengal	2005	4	0	10267.69336	0.190280497	9.770881653
Arkansas	30	Greene	Bengal	2005	4	0	644.2601318	0.021102864	9.770881653
Arkansas	60	Lonoke	Bengal	2005	4	0	2287.689941	0.064215288	9.770881653
Arkansas	60	Lee	Bengal	2005	4	0	308.3707275	0.024668178	9.770881653
Arkansas	30	Craighead	Bengal	2005	4	0	1771.310669	0.050521724	9.770881653
Arkansas	30	Lawrence	Bengal	2005	4	0	3052.141846	0.069141284	9.770881653
Arkansas	30	White	Bengal	2005	4	0	104.408989	0.016518343	9.770881653
Arkansas	30	Clay	Bengal	2005	4	0	207.199234	0.005933136	11.01350594
Arkansas	60	St. Francis	Bengal	2005	4	0	2223.344971	0.100189663	9.770881653
Arkansas	60	Arkansas	Bengal	2005	4	0	823.1313477	0.016738813	9.031937599
Arkansas	60	Prairie	Bengal	2005	4	0	1877.338379	0.064139254	9.770881653
Arkansas	60	Monroe	Bengal	2005	4	0	492.5028687	0.020774655	9.770881653
Arkansas	60	Woodruff	Bengal	2005	4	0	1723.557617	0.06699279	9.770881653
Arkansas	60	Crittenden	Bengal	2005	4	0	422.0874939	0.026448585	9.770881653
Arkansas	30	Jackson	Bengal	2005	4	0	4830.736816	0.119383134	9.267201424
Arkansas	60	Cross	Bengal	2005	4	0	1316.038818	0.029263288	9.770881653
Arkansas	30	Poinsett	Bengal	2006	4	0	13091.1875	0.270956874	8.957362175
Arkansas	30	White	Bengal	2006	4	0	186.9649353	0.033118282	8.957362175
Arkansas	60	Lee	Bengal	2006	4	0	425.3249817	0.047346607	8.957362175
Arkansas	90	Jefferson	Bengal	2006	4	0	17.40149879	0.000767159	8.957362175
Arkansas	30	Craighead	Bengal	2006	4	0	2908.883057	0.090671718	8.957362175
Arkansas	30	Clay	Bengal	2006	4	0	857.9343262	0.026557431	8.958655357
Arkansas	60	Cross	Bengal	2006	4	0	1579.489502	0.039811503	8.957362175
Arkansas	60	Woodruff	Bengal	2006	4	0	1258.573486	0.053743932	8.957362175
Arkansas	30	Randolph	Bengal	2006	4	0	387.2845154	0.028919378	8.957362175
Arkansas	60	Crittenden	Bengal	2006	4	0	385.6657715	0.02634926	8.957362175
Arkansas	60	Prairie	Bengal	2006	4	0	1868.030518	0.082844272	8.957362175
Arkansas	30	Greene	Bengal	2006	4	0	823.1313477	0.027832894	8.957362175
Arkansas	90	Desha	Bengal	2006	4	0	96.71995544	0.009006293	7.905393124
Arkansas	60	St. Francis	Bengal	2006	4	0	1776.16687	0.112173177	8.957362175
Arkansas	30	Lawrence	Bengal	2006	4	0	792.3751831	0.01906264	8.957362175
Arkansas	30	Jackson	Bengal	2006	4	0	4263.771484	0.117183849	10.64439583
Arkansas	90	Lincoln	Bengal	2006	4	0	27.51864815	0.002543007	8.957362175
Arkansas	60	Monroe	Bengal	2006	4	0	230.6710205	0.01188887	8.957362175
Arkansas	60	Arkansas	Bengal	2006	4	0	817.4656982	0.018220194	8.321004868
Arkansas	60	Lonoke	Bengal	2006	4	0	3450.757568	0.112370364	8.957362175
Arkansas	50	Pulaski	Bengal	2006	4	0	32.37488174	0.024668518	8.957362175
Arkansas	30	Greene	Bengal	2007	4	0	89.84029388	0.003292206	10.14825249
Arkansas	30	Randolph	Bengal	2007	4	0	861.5764771	0.065489553	10.14825249
Arkansas	30	Lawrence	Bengal	2007	4	0	1075.250732	0.027047662	10.14825249
Arkansas	30	Independence	Bengal	2007	4	0	246.4537811	0.058761097	10.14825249
Arkansas	60	Lee	Bengal	2007	4	0	237.1459961	0.032830968	10.14825249
Arkansas	30	Clay	Bengal	2007	4	0	1814.612061	0.061154071	9.73045063
Arkansas	90	Jefferson	Bengal	2007	4	0	197.4867706	0.008408139	10.14825249
Arkansas	60	Crittenden	Bengal	2007	4	0	892.7373047	0.06010244	10.14825249
Arkansas	30	White	Bengal	2007	4	0	243.6209717	0.04859934	10.14825249
Arkansas	60	Cross	Bengal	2007	4	0	1266.262451	0.036846876	10.14825249
Arkansas	50	Pulaski	Bengal	2007	4	0	105.2183609	0.076945841	10.14825249
Arkansas	30	Jackson	Bengal	2007	4	0	4558.383301	0.122890279	12.09858513
Arkansas	60	Monroe	Bengal	2007	4	0	1304.302979	0.069246307	10.14825249
Arkansas	30	Craighead	Bengal	2007	4	0	2644.623047	0.083710149	10.14825249
Arkansas	30	Poinsett	Bengal	2007	4	0	10960.51563	0.231036946	10.14825249
Arkansas	60	Arkansas	Bengal	2007	4	0	1707.774902	0.03987791	8.61572361
Arkansas	90	Desha	Bengal	2007	4	0	891.1185913	0.079988375	10.14825249
Arkansas	60	St. Francis	Bengal	2007	4	0	2516.337646	0.182041749	10.14825249
Arkansas	60	Woodruff	Bengal	2007	4	0	1352.865356	0.059273053	10.14825249
Arkansas	60	Lonoke	Bengal	2007	4	0	4638.106445	0.155451879	10.14825249
Arkansas	60	Prairie	Bengal	2007	4	0	2581.087402	0.106755495	10.14825249
Arkansas	60	Monroe	Bengal	2008	4	0	236.7413025	0.01117265	7.869866371
Arkansas	60	Crittenden	Bengal	2008	4	0	826.7734985	0.055328369	7.869866371
Arkansas	60	St. Francis	Bengal	2008	4	0	171.9915466	0.011040968	7.869866371
Arkansas	30	Randolph	Bengal	2008	4	0	61.91695786	0.004631591	7.869866371
Arkansas	30	Poinsett	Bengal	2008	4	0	1249.265625	0.026527453	7.869866371
Arkansas	60	Prairie	Bengal	2008	4	0	805.3251343	0.032840993	7.869866371
Arkansas	30	Craighead	Bengal	2008	4	0	594.8884277	0.018731603	7.869866371
Arkansas	30	Clay	Bengal	2008	4	0	116.5495682	0.003826937	7.869866371
Arkansas	30	Greene	Bengal	2008	4	0	250.9053192	0.008004234	7.869866371
Arkansas	60	Cross	Bengal	2008	4	0	32.37488174	0.001002795	7.869866371
Arkansas	60	Lonoke	Bengal	2008	4	0	1029.925903	0.03387101	7.869866371
Arkansas	30	Jackson	Bengal	2008	4	0	243.6209717	0.006309545	7.095738888
Arkansas	60	Arkansas	Bengal	2008	4	0	167.1353149	0.004019191	8.643993378
Arkansas	90	Ashley	Bengal	2009	4	0	103.599617	0.017104296	8.75649929
Arkansas	30	Greene	Bengal	2009	4	0	1345.985596	0.045693718	8.75649929
Arkansas	60	Phillips	Bengal	2009	4	0	80.53251648	0.006070219	8.75649929
Arkansas	60	Woodruff	Bengal	2009	4	0	104.408989	0.004970237	8.75649929
Arkansas	60	Lonoke	Bengal	2009	4	0	797.6361084	0.024652908	8.75649929
Arkansas	30	Randolph	Bengal	2009	4	0	84.17469025	0.005750622	8.75649929
Arkansas	90	Desha	Bengal	2009	4	0	652.7585449	0.04660099	7.989112377
Arkansas	90	Drew	Bengal	2009	4	0	344.3877869	0.066499963	8.75649929
Arkansas	60	Lee	Bengal	2009	4	0	613.0993042	0.058379255	8.75649929
Arkansas	30	Mississippi	Bengal	2009	4	0	48.56232071	0.002698934	8.75649929
Arkansas	60	St. Francis	Bengal	2009	4	0	234.3131866	0.013489585	8.75649929
Arkansas	60	Cross	Bengal	2009	4	0	735.7191772	0.020161917	8.75649929
Arkansas	60	Prairie	Bengal	2009	4	0	124.2386017	0.00489977	8.75649929
Arkansas	30	Clay	Bengal	2009	4	0	27.92333412	0.000893065	8.75649929
Arkansas	60	Monroe	Bengal	2009	4	0	529.3292847	0.022920828	8.75649929
Arkansas	30	Independence	Bengal	2009	4	0	13.75932407	0.00388527	8.75649929
Arkansas	30	Jackson	Bengal	2009	4	0	1383.62146	0.038207095	8.75649929
Arkansas	90	Jefferson	Bengal	2009	4	0	212.0554657	0.007545757	8.75649929
Arkansas	30	White	Bengal	2009	4	0	133.1416931	0.025862746	8.75649929
Arkansas	30	Poinsett	Bengal	2009	4	0	2263.00415	0.045834187	8.75649929
Arkansas	60	Arkansas	Bengal	2009	4	0	819.0844727	0.017887918	9.523885727
Arkansas	60	Crittenden	Bengal	2009	4	0	482.7904053	0.031906076	8.75649929
Arkansas	30	Poinsett	Bengal	2010	4	0	12536.36328	0.212250769	9.189090729
Arkansas	60	Cross	Bengal	2010	4	0	1901.214844	0.046837147	9.189090729
Arkansas	90	Drew	Bengal	2010	4	0	255.3568726	0.037879698	9.189090729
Arkansas	60	Lonoke	Bengal	2010	4	0	1773.73877	0.046839435	9.189090729
Arkansas	30	Independence	Bengal	2010	4	0	205.9851685	0.038158782	9.189090729
Arkansas	70	Miller	Bengal	2010	4	0	343.5783997	0.224306479	9.189090729
Arkansas	90	Jefferson	Bengal	2010	4	0	586.7946777	0.017031172	9.189090729
Arkansas	30	Clay	Bengal	2010	4	0	2458.87207	0.065743342	11.02330112
Arkansas	30	Mississippi	Bengal	2010	4	0	157.8275452	0.007331517	8.693507195
Arkansas	60	Monroe	Bengal	2010	4	0	2429.330078	0.081521519	9.189090729
Arkansas	90	Desha	Bengal	2010	4	0	2110.032715	0.102682263	9.189090729
Arkansas	30	Greene	Bengal	2010	4	0	2080.895508	0.059976209	9.189090729
Arkansas	90	Chicot	Bengal	2010	4	0	161.4697113	0.007816939	9.189090729
Arkansas	60	St. Francis	Bengal	2010	4	0	4410.268066	0.2137198	9.189090729
Arkansas	60	Prairie	Bengal	2010	4	0	4199.831543	0.153259993	9.189090729
Arkansas	30	Jackson	Bengal	2010	4	0	9026.116211	0.206119627	6.724450588
Arkansas	60	Arkansas	Bengal	2010	4	0	2005.219116	0.039686989	10.31510258
Arkansas	60	Phillips	Bengal	2010	4	0	151.3525696	0.008002225	9.189090729
Arkansas	30	White	Bengal	2010	4	0	769.7127686	0.110645726	9.189090729
Arkansas	60	Woodruff	Bengal	2010	4	0	995.1228638	0.038785487	9.189090729
Arkansas	60	Lee	Bengal	2010	4	0	1288.115479	0.092252843	9.189090729
Arkansas	30	Randolph	Bengal	2010	4	0	1929.94751	0.111067116	9.189090729
Arkansas	60	Crittenden	Bengal	2010	4	0	2093.035889	0.107314028	9.189090729
Arkansas	30	Lawrence	Bengal	2010	4	0	4521.556641	0.093593456	9.189090729
Arkansas	30	Craighead	Bengal	2010	4	0	3169.905518	0.085005485	9.189090729
Arkansas	90	Lincoln	Bengal	2010	4	0	583.5571899	0.040978715	9.189090729
Arkansas	90	Jefferson	Cheniere	2005	4	0	2949.351563	0.105152294	9.966109276
Arkansas	60	Cross	Cheniere	2005	4	0	670.5646973	0.014910599	9.966109276
Arkansas	60	Prairie	Cheniere	2005	4	0	4670.480957	0.159566969	9.966109276
Arkansas	30	Clay	Cheniere	2005	4	0	813.0141602	0.023280608	10.30637646
Arkansas	60	Monroe	Cheniere	2005	4	0	648.7116699	0.027363822	9.966109276
Arkansas	30	White	Cheniere	2005	4	0	401.8532104	0.063576415	9.966109276
Arkansas	60	Phillips	Cheniere	2005	4	0	2274.73999	0.181410357	9.966109276
Arkansas	90	Desha	Cheniere	2005	4	0	1999.148804	0.097971164	9.966109276
Arkansas	30	Lawrence	Cheniere	2005	4	0	7364.880371	0.166839316	9.966109276
Arkansas	60	Lee	Cheniere	2005	4	0	543.8980103	0.04350923	9.966109276
Arkansas	60	Lonoke	Cheniere	2005	4	0	3031.098145	0.085082695	9.966109276
Arkansas	60	Crittenden	Cheniere	2005	4	0	63.94038773	0.004006593	9.966109276
Arkansas	60	Arkansas	Cheniere	2005	4	0	1415.591675	0.028786808	8.835981369
Arkansas	90	Drew	Cheniere	2005	4	0	773.3549194	0.098040216	9.966109276
Arkansas	50	Faulkner	Cheniere	2005	4	0	36.01705551	0.027334154	9.966109276
Arkansas	90	Chicot	Cheniere	2005	4	0	1509.47876	0.100780852	9.966109276
Arkansas	30	Poinsett	Cheniere	2005	4	0	2281.619629	0.042282887	9.966109276
Arkansas	90	Lincoln	Cheniere	2005	4	0	1496.528809	0.109811142	9.966109276
Arkansas	70	Miller	Cheniere	2005	4	0	373.9298706	0.134615377	9.966109276
Arkansas	50	Pulaski	Cheniere	2005	4	0	174.8243561	0.091544822	9.966109276
Arkansas	30	Jackson	Cheniere	2005	4	0	199.5101929	0.004930542	9.966109276
Arkansas	70	Lafayette	Cheniere	2005	4	0	233.0991364	0.134610891	9.966109276
Arkansas	30	Craighead	Cheniere	2005	4	0	5503.324707	0.156967074	9.966109276
Arkansas	30	Randolph	Cheniere	2005	4	0	3300.618896	0.234441921	9.966109276
Arkansas	30	Mississippi	Cheniere	2005	4	0	4.451546192	0.000223287	10.75596905
Arkansas	60	St. Francis	Cheniere	2005	4	0	258.5943604	0.011652929	9.966109276
Arkansas	60	Woodruff	Cheniere	2005	4	0	2119.340576	0.082376443	9.966109276
Arkansas	90	Ashley	Cheniere	2005	4	0	867.6467896	0.124578737	9.966109276
Arkansas	30	Greene	Cheniere	2005	4	0	1740.554443	0.057012193	9.966109276
Arkansas	60	Cross	Cheniere	2006	4	0	428.1577759	0.010791844	9.216552734
Arkansas	50	Pulaski	Cheniere	2006	4	0	31.97019386	0.024360159	9.216552734
Arkansas	60	Phillips	Cheniere	2006	4	0	4465.305176	0.392990708	9.216552734
Arkansas	60	Lee	Cheniere	2006	4	0	957.4870605	0.106586173	9.216552734
Arkansas	30	Poinsett	Cheniere	2006	4	0	1781.427734	0.036871377	9.216552734
Arkansas	60	Prairie	Cheniere	2006	4	0	5009.203125	0.22215043	9.216552734
Arkansas	90	Ashley	Cheniere	2006	4	0	737.7425537	0.158040732	9.216552734
Arkansas	90	Lincoln	Cheniere	2006	4	0	226.6241608	0.020942409	9.216552734
Arkansas	60	Crittenden	Cheniere	2006	4	0	129.9042053	0.008875249	9.216552734
Arkansas	90	Drew	Cheniere	2006	4	0	189.7977295	0.041964922	9.216552734
Arkansas	90	Desha	Cheniere	2006	4	0	2738.510254	0.255002469	7.278844833
Arkansas	30	White	Cheniere	2006	4	0	909.7341309	0.161146954	9.216552734
Arkansas	70	Lafayette	Cheniere	2006	4	0	72.03411102	0.044892814	9.216552734
Arkansas	30	Mississippi	Cheniere	2006	4	0	256.9756165	0.01605319	9.058796883
Arkansas	30	Jackson	Cheniere	2006	4	0	2845.751953	0.078211546	11.03132725
Arkansas	30	Greene	Cheniere	2006	4	0	3130.246094	0.105844356	9.216552734
Arkansas	60	Woodruff	Cheniere	2006	4	0	2411.119141	0.102960236	9.216552734
Arkansas	90	Jefferson	Cheniere	2006	4	0	4310.715332	0.190041214	9.216552734
Arkansas	90	Chicot	Cheniere	2006	4	0	2184.899658	0.213999763	9.216552734
Arkansas	30	Clay	Cheniere	2006	4	0	2122.17334	0.06569206	9.856924057
Arkansas	60	Monroe	Cheniere	2006	4	0	2437.828369	0.125646576	9.216552734
Arkansas	30	Craighead	Cheniere	2006	4	0	4778.127441	0.14893724	9.216552734
Arkansas	60	Lonoke	Cheniere	2006	4	0	5365.731445	0.174729511	9.216552734
Arkansas	30	Randolph	Cheniere	2006	4	0	1412.354126	0.105463557	9.216552734
Arkansas	60	St. Francis	Cheniere	2006	4	0	914.1856689	0.057735067	9.216552734
Arkansas	30	Lawrence	Cheniere	2006	4	0	4736.040039	0.113937721	9.216552734
Arkansas	60	Arkansas	Cheniere	2006	4	0	5483.899902	0.12222863	8.856872559
Arkansas	90	Desha	Cheniere	2009	4	0	1616.720581	0.11541906	5.497137547
Arkansas	30	Lawrence	Cheniere	2009	4	0	2316.018066	0.054007381	7.170644283
Arkansas	30	Craighead	Cheniere	2009	4	0	1265.453125	0.039432533	7.170644283
Arkansas	90	Lincoln	Cheniere	2009	4	0	1134.334839	0.091053791	7.170644283
Arkansas	30	Greene	Cheniere	2009	4	0	627.2633057	0.021294426	7.170644283
Arkansas	60	Prairie	Cheniere	2009	4	0	2433.376953	0.095968463	7.170644283
Arkansas	60	Arkansas	Cheniere	2009	4	0	2770.075684	0.060495451	8.844151497
Arkansas	30	White	Cheniere	2009	4	0	385.6657715	0.074915498	7.170644283
Arkansas	70	Miller	Cheniere	2009	4	0	619.1695557	1	7.170644283
Arkansas	90	Jefferson	Cheniere	2009	4	0	2904.836182	0.103365354	7.170644283
Arkansas	60	Monroe	Cheniere	2009	4	0	4256.89209	0.184330419	7.170644283
Arkansas	60	Lee	Cheniere	2009	4	0	354.9096069	0.033794459	7.170644283
Arkansas	30	Clay	Cheniere	2009	4	0	1500.980347	0.048005488	7.170644283
Arkansas	30	Independence	Cheniere	2009	4	0	44.92014694	0.012684265	7.170644283
Arkansas	30	Jackson	Cheniere	2009	4	0	301.4910583	0.008325324	7.170644283
Arkansas	90	Chicot	Cheniere	2009	4	0	1078.892822	0.072227791	7.170644283
Arkansas	60	Crittenden	Cheniere	2009	4	0	30.35144997	0.00200583	7.170644283
Arkansas	30	Poinsett	Cheniere	2009	4	0	474.6966858	0.009614361	7.170644283
Arkansas	70	Lafayette	Cheniere	2009	4	0	13.75932407	0.011006799	7.170644283
Arkansas	60	Woodruff	Cheniere	2009	4	0	441.9171143	0.021036815	7.170644283
Arkansas	30	Randolph	Cheniere	2009	4	0	1237.125122	0.084517553	7.170644283
Arkansas	60	Lonoke	Cheniere	2009	4	0	5088.117188	0.15726079	7.170644283
Arkansas	60	St. Francis	Cheniere	2009	4	0	866.4327393	0.049881183	7.170644283
Arkansas	60	Lee	Cheniere	2010	4	0	986.2197876	0.070631541	8.819359779
Arkansas	30	Randolph	Cheniere	2010	4	0	1248.051636	0.071824491	8.819359779
Arkansas	30	Craighead	Cheniere	2010	4	0	3362.535889	0.090171136	8.819359779
Arkansas	30	Clay	Cheniere	2010	4	0	119.38237	0.00319195	9.99494648
Arkansas	30	Poinsett	Cheniere	2010	4	0	1284.068726	0.021740323	8.819359779
Arkansas	60	Phillips	Cheniere	2010	4	0	6132.611816	0.32423991	8.819359779
Arkansas	60	Lonoke	Cheniere	2010	4	0	5061.00293	0.133646801	8.819359779
Arkansas	60	Monroe	Cheniere	2010	4	0	5333.761719	0.178986117	8.819359779
Arkansas	90	Jefferson	Cheniere	2010	4	0	4855.018066	0.140912399	8.819359779
Arkansas	90	Lincoln	Cheniere	2010	4	0	1488.435059	0.104521297	8.819359779
Arkansas	60	Arkansas	Cheniere	2010	4	0	5147.201172	0.101872616	8.808945656
Arkansas	30	White	Cheniere	2010	4	0	781.8533325	0.112390921	8.819359779
Arkansas	60	Woodruff	Cheniere	2010	4	0	2268.669678	0.088422708	8.819359779
Arkansas	60	Prairie	Cheniere	2010	4	0	3723.920654	0.135893077	8.819359779
Arkansas	90	Drew	Cheniere	2010	4	0	441.9171143	0.06555409	8.819359779
Arkansas	90	Chicot	Cheniere	2010	4	0	2794.761475	0.135297686	8.819359779
Arkansas	50	Pulaski	Cheniere	2010	4	0	847.8171997	0.410060674	8.819359779
Arkansas	60	St. Francis	Cheniere	2010	4	0	1198.275269	0.058067933	8.819359779
Arkansas	30	Lawrence	Cheniere	2010	4	0	4137.914551	0.085652299	8.819359779
Arkansas	30	Greene	Cheniere	2010	4	0	1716.677979	0.049478617	8.819359779
Arkansas	30	Jackson	Cheniere	2010	4	0	317.2738342	0.007245239	8.16750145
Arkansas	30	Mississippi	Cheniere	2010	4	0	1132.716064	0.052617725	8.306046486
Arkansas	90	Desha	Cheniere	2010	4	0	8529.162109	0.415061653	8.819359779
Arkansas	90	Drew	Cl111	2011	3	0	225.8147888	0.070454545	7.969248772
Arkansas	90	Chicot	Cl111	2011	3	0	381.6188965	0.034953114	7.969248772
Arkansas	30	Greene	Cl111	2011	3	0	525.2824097	0.022457523	7.969248772
Arkansas	50	Faulkner	Cl111	2011	3	0	66.77319336	0.06840796	7.969248772
Arkansas	30	Lawrence	Cl111	2011	3	0	1348.413696	0.036596883	7.969248772
Arkansas	60	St. Francis	Cl111	2011	3	0	767.6893311	0.058527704	7.969248772
Arkansas	30	Clay	Cl111	2011	3	0	1307.540405	0.053900305	7.817934036
Arkansas	60	Woodruff	Cl111	2011	3	0	497.7637939	0.027829943	7.969248772
Arkansas	60	Prairie	Cl111	2011	3	0	329.0097046	0.015269039	7.969248772
Arkansas	30	Independence	Cl111	2011	3	0	19.42492867	0.007522332	7.969248772
Arkansas	60	Lonoke	Cl111	2011	3	0	533.3761597	0.016944358	7.969248772
Arkansas	90	Desha	Cl111	2011	3	0	114.1214523	0.016615601	7.969248772
Arkansas	30	Mississippi	Cl111	2011	3	0	262.6412048	0.026074728	7.969248772
Arkansas	60	Cross	Cl111	2011	3	0	1229.436035	0.041231237	7.969248772
Arkansas	30	Randolph	Cl111	2011	3	0	193.4399109	0.015616322	7.969248772
Arkansas	90	Jefferson	Cl111	2011	3	0	1842.5354	0.079600684	7.969248772
Arkansas	30	Poinsett	Cl111	2011	3	0	220.1491852	0.005512098	7.969248772
Arkansas	90	Ashley	Cl111	2011	3	0	117.3589401	0.03060686	7.969248772
Arkansas	30	Craighead	Cl111	2011	3	0	424.9202881	0.015949447	7.969248772
Arkansas	90	Lincoln	Cl111	2011	3	0	227.8382111	0.029064063	7.969248772
Arkansas	60	Phillips	Cl111	2011	3	0	128.2854614	0.017279912	7.969248772
Arkansas	60	Lee	Cl111	2011	3	0	270.7349243	0.057821952	7.969248772
Arkansas	60	Arkansas	Cl111	2011	3	0	1836.869751	0.050373446	7.969248772
Arkansas	30	Jackson	Cl111	2011	3	0	146.9010162	0.005268046	8.120563507
Arkansas	60	Crittenden	Cl111	2011	3	0	209.2226563	0.023270467	7.969248772
Arkansas	60	Monroe	Cl111	2011	3	0	636.1663818	0.036980402	7.969248772
Arkansas	50	Pulaski	Cl111	2012	3	0	67.44496918	0.050000001	9.290766716
Arkansas	60	Lonoke	Cl111	2012	3	0	158.9151306	0.005054088	9.290766716
Arkansas	60	Monroe	Cl111	2012	3	0	929.9134521	0.045828048	9.290766716
Arkansas	60	Cross	Cl111	2012	3	0	3761.295898	0.129402801	9.290766716
Arkansas	90	Desha	Cl111	2012	3	0	909.4168701	0.156512082	9.290766716
Arkansas	30	Craighead	Cl111	2012	3	0	3175.360596	0.115608558	9.290766716
Arkansas	60	St. Francis	Cl111	2012	3	0	1016.947266	0.082982063	9.290766716
Arkansas	30	Greene	Cl111	2012	3	0	469.0500793	0.014556265	9.290766716
Arkansas	30	White	Cl111	2012	3	0	101.3959198	0.020290447	9.290766716
Arkansas	30	Randolph	Cl111	2012	3	0	530.239563	0.038504809	9.290766716
Arkansas	30	Jackson	Cl111	2012	3	0	88.53269196	0.002872335	8.132758141
Arkansas	60	Woodruff	Cl111	2012	3	0	1374.210815	0.063807264	9.290766716
Arkansas	90	Chicot	Cl111	2012	3	0	865.0664673	0.080838323	9.290766716
Arkansas	70	Lafayette	Cl111	2012	3	0	43.31079102	0.039998431	9.290766716
Arkansas	30	Clay	Cl111	2012	3	0	826.3391113	0.026356384	11.14141846
Arkansas	30	Lawrence	Cl111	2012	3	0	3645.884766	0.093717523	9.290766716
Arkansas	60	Arkansas	Cl111	2012	3	0	574.5108643	0.01597053	8.598122597
Arkansas	30	Poinsett	Cl111	2012	3	0	591.6213989	0.013701811	9.290766716
Arkansas	60	Prairie	Cl111	2012	3	0	1093.019409	0.049644973	9.290766716
Arkansas	60	Prairie	Cl111	2013	3	0	2384.437744	0.108705908	8.29742527
Arkansas	30	Clay	Cl111	2013	3	0	379.7468262	0.014494402	8.129889488
Arkansas	30	Lawrence	Cl111	2013	3	0	7260.137207	0.214147955	8.29742527
Arkansas	90	Lincoln	Cl111	2013	3	0	4.07514286	0.000831947	8.29742527
Arkansas	60	St. Francis	Cl111	2013	3	0	10.85952091	0.001014374	8.29742527
Arkansas	70	Lafayette	Cl111	2013	3	0	128.0483093	0.099999994	8.29742527
Arkansas	60	Arkansas	Cl111	2013	3	0	674.1660156	0.023174394	9.604952812
Arkansas	30	Jackson	Cl111	2013	3	0	676.694397	0.024482606	7.987413883
Arkansas	90	Jefferson	Cl111	2013	3	0	1799.724487	0.08021982	8.29742527
Arkansas	60	Woodruff	Cl111	2013	3	0	2098.448242	0.109421954	8.29742527
Arkansas	30	Randolph	Cl111	2013	3	0	681.0414429	0.057741616	8.29742527
Arkansas	90	Drew	Cl111	2013	3	0	163.2820129	0.056700472	8.29742527
Arkansas	30	Craighead	Cl111	2013	3	0	2876.859375	0.122594059	8.29742527
Arkansas	30	Poinsett	Cl111	2013	3	0	383.3954468	0.010959494	8.29742527
Arkansas	90	Chicot	Cl111	2013	3	0	576.102356	0.056700468	8.29742527
Arkansas	30	Mississippi	Cl111	2013	3	0	597.3937988	0.054149572	7.467445374
Arkansas	60	Lee	Cl111	2013	3	0	688.7269897	0.102891937	8.29742527
Arkansas	90	Ashley	Cl111	2013	3	0	104.0233383	0.056700468	8.29742527
Arkansas	60	Cross	Cl111	2013	3	0	4216.856934	0.159534529	8.29742527
Arkansas	60	Woodruff	Cl111	2014	3	0	4547.17334	0.181450114	9.465584755
Arkansas	60	Lee	Cl111	2014	3	0	364.4049988	0.030095536	9.465584755
Arkansas	30	Poinsett	Cl111	2014	3	0	2620.045654	0.05325586	13.56789875
Arkansas	30	Mississippi	Cl111	2014	3	0	3721.299072	0.171751916	9.465584755
Arkansas	60	Arkansas	Cl111	2014	3	0	544.5042114	0.014760503	7.363989353
Arkansas	60	St. Francis	Cl111	2014	3	0	74.6427536	0.00479785	9.465584755
Arkansas	30	Lawrence	Cl111	2014	3	0	1807.356689	0.044695638	9.465584755
Arkansas	60	Monroe	Cl111	2014	3	0	490.4689331	0.020372113	9.465584755
Arkansas	90	Ashley	Cl111	2014	3	0	222.2806702	0.04912262	9.465584755
Arkansas	30	Randolph	Cl111	2014	3	0	1020.881531	0.070747234	9.465584755
Arkansas	30	Jackson	Cl111	2014	3	0	1214.048706	0.028792221	9.465584755
Arkansas	60	Cross	Cl111	2014	3	0	4075.303955	0.114387743	9.465584755
Arkansas	90	Chicot	Cl111	2014	3	0	1058.079956	0.075046554	7.717057228
Arkansas	30	Craighead	Cl111	2014	3	0	1925.406372	0.066533983	10.18853378
Arkansas	30	Independence	Cl111	2014	3	0	1254.087646	0.243118927	9.465584755
Arkansas	60	Lonoke	Cl111	2014	3	0	1069.273804	0.029445948	9.465584755
Arkansas	30	Clay	Cl111	2014	3	0	1544.961548	0.046839375	8.978014946
Arkansas	60	Prairie	Cl111	2014	3	0	1844.604492	0.071623623	8.978014946
Arkansas	70	Lafayette	Cl111	2014	3	0	179.4252319	0.100000001	9.465584755
Arkansas	60	Prairie	Cl121	2002	4	0	915.3997192	0.033171047	8.006185532
Arkansas	60	Woodruff	Cl121	2002	4	0	256.5709229	0.011096138	8.006185532
Arkansas	30	Craighead	Cl121	2002	4	0	498.5731506	0.015504462	8.006185532
Arkansas	60	Monroe	Cl121	2002	4	0	190.2024231	0.008496176	8.006185532
Arkansas	30	Lawrence	Cl121	2002	4	0	772.1408691	0.021325108	8.006185532
Arkansas	60	Arkansas	Cl121	2002	4	0	597.7212524	0.013049664	8.341522217
Arkansas	60	Lonoke	Cl121	2002	4	0	250.0959473	0.008353157	8.006185532
Arkansas	90	Jefferson	Cl121	2002	4	0	268.7115173	0.01128887	8.006185532
Arkansas	30	Clay	Cl121	2002	4	0	722.7692261	0.023170732	6.891568184
Arkansas	30	Greene	Cl121	2002	4	0	1079.297607	0.042989783	8.006185532
Arkansas	30	Poinsett	Cl121	2002	4	0	775.3783569	0.014595537	8.006185532
Arkansas	90	Drew	Cl121	2002	4	0	57.06072617	0.011111987	8.006185532
Arkansas	30	Jackson	Cl121	2002	4	0	694.8458862	0.020690987	7.171731949
Arkansas	30	White	Cl121	2002	4	0	125.4526596	0.014566984	8.006185532
Arkansas	60	Cross	Cl121	2002	4	0	145.6869659	0.003295828	8.006185532
Arkansas	90	Desha	Cl121	2002	4	0	1.214058042	6.37972E-05	9.619920731
Arkansas	60	Lee	Cl121	2002	4	0	52.20449448	0.003531537	8.006185532
Arkansas	30	Independence	Cl121	2002	4	0	609.4570923	0.174245045	8.006185532
Arkansas	30	Clay	Cl131	2006	3	0	5386.775391	0.166748092	8.93732357
Arkansas	60	Arkansas	Cl131	2006	3	0	4681.407715	0.104342178	7.54846096
Arkansas	60	Monroe	Cl131	2006	3	0	2637.743408	0.135950282	8.901151657
Arkansas	30	Poinsett	Cl131	2006	3	0	1732.05603	0.035849497	8.901151657
Arkansas	90	Drew	Cl131	2006	3	0	2507.43457	0.554402292	8.901151657
Arkansas	60	Cross	Cl131	2006	3	0	1868.839966	0.047104668	8.901151657
Arkansas	60	Lee	Cl131	2006	3	0	401.4485168	0.044688709	8.901151657
Arkansas	60	Lonoke	Cl131	2006	3	0	3250.033203	0.105833977	8.901151657
Arkansas	60	Crittenden	Cl131	2006	3	0	2076.039063	0.141838089	8.901151657
Arkansas	30	Craighead	Cl131	2006	3	0	4676.956055	0.145783663	8.901151657
Arkansas	30	Jackson	Cl131	2006	3	0	2428.115967	0.066733398	10.96954346
Arkansas	90	Desha	Cl131	2006	3	0	1621.576782	0.150996715	7.606045246
Arkansas	90	Chicot	Cl131	2006	3	0	2021.406616	0.197986454	8.901151657
Arkansas	90	Ashley	Cl131	2006	3	0	1432.993164	0.306978762	8.901151657
Arkansas	90	Lincoln	Cl131	2006	3	0	5348.330078	0.49424082	8.901151657
Arkansas	60	St. Francis	Cl131	2006	3	0	338.722168	0.021391876	8.901151657
Arkansas	60	Woodruff	Cl131	2006	3	0	1672.971924	0.071439683	8.901151657
Arkansas	90	Jefferson	Cl131	2006	3	0	4651.056152	0.205045402	8.901151657
Arkansas	30	White	Cl131	2006	3	0	212.0554657	0.037562724	8.901151657
Arkansas	60	Phillips	Cl131	2006	3	0	159.0415955	0.013997221	8.901151657
Arkansas	60	Prairie	Cl131	2006	3	0	2277.168213	0.100988895	8.901151657
Arkansas	70	Lafayette	Cl131	2006	3	0	48.15763474	0.030012611	8.901151657
Arkansas	30	Greene	Cl131	2006	3	0	6202.217773	0.209718257	8.901151657
Arkansas	30	Randolph	Cl131	2006	3	0	2105.176514	0.157198116	8.901151657
Arkansas	30	Mississippi	Cl131	2006	3	0	16.18744087	0.001011225	9.444386482
Arkansas	30	Lawrence	Cl131	2006	3	0	13990.80469	0.336585075	8.901151657
Arkansas	30	Jackson	Cl131	2010	3	0	264.2599487	0.006034618	8.677227974
Arkansas	30	Greene	Cl131	2010	3	0	205.9851685	0.005936968	8.748464584
Arkansas	30	Lawrence	Cl131	2010	3	0	2417.594238	0.050042722	8.748464584
Arkansas	60	Phillips	Cl131	2010	3	0	3710.970703	0.19620429	8.748464584
Arkansas	30	Randolph	Cl131	2010	3	0	18.21087074	0.001048023	8.748464584
Arkansas	60	Prairie	Cl131	2010	3	0	1186.134644	0.043284353	8.748464584
Arkansas	90	Desha	Cl131	2010	3	0	842.5562744	0.041002009	8.748464584
Arkansas	50	Faulkner	Cl131	2010	3	0	214.0788879	0.192084238	8.748464584
Arkansas	60	Cross	Cl131	2010	3	0	996.7416382	0.024555108	8.748464584
Arkansas	60	Lee	Cl131	2010	3	0	28.3280201	0.002028809	8.748464584
Arkansas	60	Arkansas	Cl131	2010	3	0	4096.63623	0.081079997	7.645021439
Arkansas	60	Lonoke	Cl131	2010	3	0	2253.696289	0.059513759	8.748464584
Arkansas	90	Ashley	Cl131	2010	3	0	284.4942627	0.031948738	8.748464584
Arkansas	90	Chicot	Cl131	2010	3	0	807.3485718	0.039084695	8.748464584
Arkansas	30	Poinsett	Cl131	2010	3	0	320.9159851	0.005433368	8.748464584
Arkansas	90	Drew	Cl131	2010	3	0	2797.594238	0.41499579	8.748464584
Arkansas	30	Clay	Cl131	2010	3	0	238.76474	0.0063839	9.923144341
Arkansas	60	Crittenden	Cl142	2011	4	0	231.8850708	0.02579106	7.86837244
Arkansas	60	Arkansas	Cl142	2011	4	0	2789.500488	0.076497935	7.86837244
Arkansas	60	Monroe	Cl142	2011	4	0	896.7841797	0.052130137	7.86837244
Arkansas	90	Desha	Cl142	2011	4	0	46.94357681	0.006834787	7.86837244
Arkansas	30	Independence	Cl142	2011	4	0	7.284348011	0.002820874	7.86837244
Arkansas	60	Prairie	Cl142	2011	4	0	309.9894714	0.014386327	7.86837244
Arkansas	60	Woodruff	Cl142	2011	4	0	1072.822632	0.05998145	7.86837244
Arkansas	30	Clay	Cl142	2011	4	0	2524.026611	0.104047112	9.028452873
Arkansas	30	Lawrence	Cl142	2011	4	0	3094.229248	0.083979532	7.86837244
Arkansas	30	Poinsett	Cl142	2011	4	0	3982.110352	0.099704131	7.86837244
Arkansas	90	Ashley	Cl142	2011	4	0	352.8862	0.092031665	7.86837244
Arkansas	90	Lincoln	Cl142	2011	4	0	141.2354126	0.018016621	7.86837244
Arkansas	60	Lee	Cl142	2011	4	0	189.7977295	0.040535867	7.86837244
Arkansas	60	Lonoke	Cl142	2011	4	0	2153.334229	0.068407387	7.86837244
Arkansas	90	Drew	Cl142	2011	4	0	246.4537811	0.076893941	7.86837244
Arkansas	60	Cross	Cl142	2011	4	0	4975.614258	0.166865721	7.86837244
Arkansas	30	Craighead	Cl142	2011	4	0	2320.874268	0.087114364	7.86837244
Arkansas	30	Greene	Cl142	2011	4	0	2180.852783	0.093238518	7.86837244
Arkansas	90	Jefferson	Cl142	2011	4	0	448.3920898	0.019371307	7.86837244
Arkansas	90	Chicot	Cl142	2011	4	0	352.8862	0.032321438	7.86837244
Arkansas	50	Faulkner	Cl142	2011	4	0	59.08415604	0.060530677	7.86837244
Arkansas	60	Phillips	Cl142	2011	4	0	63.13101578	0.008503679	7.86837244
Arkansas	30	Jackson	Cl142	2011	4	0	1779.809082	0.063826084	6.708292007
Arkansas	50	Pulaski	Cl142	2011	4	0	166.325943	0.093921386	7.86837244
Arkansas	30	Mississippi	Cl142	2011	4	0	339.1268616	0.033668138	7.86837244
Arkansas	30	Randolph	Cl142	2011	4	0	2229.819824	0.18001242	7.86837244
Arkansas	60	St. Francis	Cl142	2011	4	0	1294.590454	0.098698013	7.86837244
Arkansas	30	White	Cl142	2011	4	0	64.34507751	0.017392257	7.86837244
Arkansas	30	Randolph	Cl151	2009	5	0	2286.071289	0.15617916	8.185818672
Arkansas	60	Cross	Cl151	2009	5	0	6928.628906	0.189874679	8.185818672
Arkansas	30	Greene	Cl151	2009	5	0	2978.893555	0.101127915	8.185818672
Arkansas	60	Crittenden	Cl151	2009	5	0	481.1716614	0.031799097	8.185818672
Arkansas	60	Monroe	Cl151	2009	5	0	1504.622559	0.06515263	8.185818672
Arkansas	90	Chicot	Cl151	2009	5	0	788.7330322	0.052802689	8.185818672
Arkansas	60	Lonoke	Cl151	2009	5	0	5396.487793	0.166791737	8.185818672
Arkansas	90	Desha	Cl151	2009	5	0	3646.220947	0.260306835	6.667283535
Arkansas	60	Prairie	Cl151	2009	5	0	1665.687622	0.065692037	8.185818672
Arkansas	30	Jackson	Cl151	2009	5	0	3419.191895	0.094416998	8.185818672
Arkansas	30	Poinsett	Cl151	2009	5	0	6093.761719	0.12342117	8.185818672
Arkansas	30	Clay	Cl151	2009	5	0	6837.169922	0.21867153	8.185818672
Arkansas	90	Ashley	Cl151	2009	5	0	708.2005005	0.116923898	8.185818672
Arkansas	30	White	Cl151	2009	5	0	339.5315552	0.065953933	8.185818672
Arkansas	30	Craighead	Cl151	2009	5	0	5855.806641	0.182471633	8.185818672
Arkansas	30	Mississippi	Cl151	2009	5	0	3667.669189	0.203836977	8.185818672
Arkansas	30	Independence	Cl151	2009	5	0	509.4996643	0.143869266	8.185818672
Arkansas	60	Woodruff	Cl151	2009	5	0	2833.611328	0.134889901	8.185818672
Arkansas	30	Lawrence	Cl151	2009	5	0	4252.845215	0.099172384	8.185818672
Arkansas	60	Arkansas	Cl151	2009	5	0	4857.850586	0.106090195	9.704353333
Arkansas	60	Lee	Cl151	2009	5	0	167.1353149	0.015914608	8.185818672
Arkansas	60	St. Francis	Cl151	2009	5	0	548.7542114	0.03159219	8.185818672
Arkansas	90	Drew	Cl151	2009	5	0	883.8342285	0.170664996	8.185818672
Arkansas	90	Jefferson	Cl151	2009	5	0	3041.619873	0.108232647	8.185818672
Arkansas	60	Prairie	Cl151	2010	5	0	2951.375	0.107701391	9.659840584
Arkansas	30	Mississippi	Cl151	2010	5	0	4402.174316	0.204492912	8.157942772
Arkansas	60	Crittenden	Cl151	2010	5	0	1850.629028	0.094885357	9.659840584
Arkansas	60	Woodruff	Cl151	2010	5	0	5319.597656	0.207334384	9.659840584
Arkansas	90	Drew	Cl151	2010	5	0	303.5144958	0.045023412	9.659840584
Arkansas	90	Jefferson	Cl151	2010	5	0	6846.073242	0.198700935	9.659840584
Arkansas	30	Randolph	Cl151	2010	5	0	4368.585449	0.251409024	9.659840584
Arkansas	30	Lawrence	Cl151	2010	5	0	15761.30566	0.326249391	9.659840584
Arkansas	30	Poinsett	Cl151	2010	5	0	20675.8125	0.350058228	9.659840584
Arkansas	60	Lonoke	Cl151	2010	5	0	2332.610107	0.061597649	9.659840584
Arkansas	90	Ashley	Cl151	2010	5	0	3060.235596	0.343664795	9.659840584
Arkansas	60	Arkansas	Cl151	2010	5	0	4149.245605	0.082121231	9.962123871
Arkansas	50	Pulaski	Cl151	2010	5	0	423.7062378	0.204932466	9.659840584
Arkansas	30	Jackson	Cl151	2010	5	0	8830.248047	0.201646805	8.539239883
Arkansas	30	White	Cl151	2010	5	0	481.9810181	0.069284469	9.659840584
Arkansas	90	Lincoln	Cl151	2010	5	0	179.2758942	0.012589161	9.659840584
Arkansas	30	Greene	Cl151	2010	5	0	13079.85645	0.37699163	9.659840584
Arkansas	60	Cross	Cl151	2010	5	0	14790.86816	0.364378631	9.659840584
Arkansas	30	Craighead	Cl151	2010	5	0	15552.4873	0.417061865	9.659840584
Arkansas	60	St. Francis	Cl151	2010	5	0	2172.759033	0.105291024	9.659840584
Arkansas	60	Phillips	Cl151	2010	5	0	2753.888184	0.145601988	9.659840584
Arkansas	30	Independence	Cl151	2010	5	0	2237.913574	0.414573789	9.659840584
Arkansas	90	Chicot	Cl151	2010	5	0	3871.226318	0.187410623	9.659840584
Arkansas	30	Clay	Cl151	2010	5	0	14920.36816	0.398928791	11.98005676
Arkansas	60	Monroe	Cl151	2010	5	0	2726.77417	0.091502912	9.659840584
Arkansas	90	Desha	Cl151	2010	5	0	2527.26416	0.122986339	9.659840584
Arkansas	60	Lee	Cl151	2010	5	0	3071.162109	0.219951898	9.659840584
Arkansas	50	Faulkner	Cl151	2011	5	0	91.86372375	0.094112769	7.540523529
Arkansas	60	Lonoke	Cl151	2011	5	0	4057.786621	0.128908262	7.540523529
Arkansas	30	Clay	Cl151	2011	5	0	5090.140625	0.209829181	8.624946594
Arkansas	90	Desha	Cl151	2011	5	0	700.1067505	0.101932593	7.540523529
Arkansas	90	Jefferson	Cl151	2011	5	0	738.1472778	0.031889226	7.540523529
Arkansas	90	Lincoln	Cl151	2011	5	0	119.787056	0.015280574	7.540523529
Arkansas	30	Independence	Cl151	2011	5	0	1185.325317	0.459018975	7.540523529
Arkansas	30	Lawrence	Cl151	2011	5	0	4100.27832	0.111284398	7.540523529
Arkansas	60	St. Francis	Cl151	2011	5	0	1309.563843	0.099839561	7.540523529
Arkansas	30	White	Cl151	2011	5	0	533.3761597	0.144169763	7.540523529
Arkansas	60	Phillips	Cl151	2011	5	0	1796.401123	0.241973281	7.540523529
Arkansas	30	Jackson	Cl151	2011	5	0	3518.340088	0.126171887	6.456100464
Arkansas	60	Lee	Cl151	2011	5	0	1076.869507	0.229991361	7.540523529
Arkansas	60	Arkansas	Cl151	2011	5	0	1939.255371	0.05318122	7.540523529
Arkansas	60	Monroe	Cl151	2011	5	0	1450.394653	0.08431156	7.540523529
Arkansas	50	Pulaski	Cl151	2011	5	0	351.6721191	0.198583171	7.540523529
Arkansas	60	Woodruff	Cl151	2011	5	0	3044.048096	0.170192555	7.540523529
Arkansas	90	Chicot	Cl151	2011	5	0	70.41536713	0.006449461	7.540523529
Arkansas	30	Greene	Cl151	2011	5	0	2307.11499	0.098636635	7.540523529
Arkansas	30	Randolph	Cl151	2011	5	0	2331.395996	0.188212618	7.540523529
Arkansas	90	Ashley	Cl151	2011	5	0	78.91377258	0.020580476	7.540523529
Arkansas	90	Drew	Cl151	2011	5	0	405.9000549	0.126641408	7.540523529
Arkansas	30	Mississippi	Cl151	2011	5	0	466.6029663	0.046323825	7.540523529
Arkansas	30	Craighead	Cl151	2011	5	0	6828.26709	0.256300032	7.540523529
Arkansas	60	Prairie	Cl151	2011	5	0	1259.382813	0.058446802	7.540523529
Arkansas	30	Poinsett	Cl151	2011	5	0	4944.048828	0.123789161	7.540523529
Arkansas	60	Crittenden	Cl151	2011	5	0	466.1982727	0.051852185	7.540523529
Arkansas	60	Cross	Cl151	2011	5	0	6279.91748	0.210607752	7.540523529
Arkansas	60	Woodruff	Cl151	2012	5	0	2576.645508	0.119638629	9.886764526
Arkansas	60	Lonoke	Cl151	2012	5	0	1207.755005	0.03841107	9.886764526
Arkansas	30	Lawrence	Cl151	2012	5	0	4681.647461	0.120341823	9.886764526
Arkansas	30	Poinsett	Cl151	2012	5	0	10148.58203	0.235038742	9.886764526
Arkansas	30	Independence	Cl151	2012	5	0	435.6439819	0.092544727	9.886764526
Arkansas	60	Arkansas	Cl151	2012	5	0	2010.788086	0.05589686	8.533968925
Arkansas	30	Randolph	Cl151	2012	5	0	4400.98877	0.319589943	9.886764526
Arkansas	30	White	Cl151	2012	5	0	222.1053467	0.044445742	9.886764526
Arkansas	30	Mississippi	Cl151	2012	5	0	2861.340088	0.207390398	11.78922653
Arkansas	60	St. Francis	Cl151	2012	5	0	2490.949463	0.203259423	9.886764526
Arkansas	50	Conway	Cl151	2012	5	0	361.508667	0.520999968	9.886764526
Arkansas	70	Lafayette	Cl151	2012	5	0	259.8647461	0.239990577	9.886764526
Arkansas	30	Jackson	Cl151	2012	5	0	4102.014648	0.133084878	7.920716286
Arkansas	90	Desha	Cl151	2012	5	0	198.9349365	0.034237016	9.886764526
Arkansas	50	Pulaski	Cl151	2012	5	0	310.2468567	0.230000004	9.886764526
Arkansas	90	Chicot	Cl151	2012	5	0	576.7109985	0.053892218	9.886764526
Arkansas	30	Clay	Cl151	2012	5	0	7023.882813	0.224029273	11.30314827
Arkansas	60	Monroe	Cl151	2012	5	0	507.2255249	0.024997117	9.886764526
Arkansas	60	Lee	Cl151	2012	5	0	570.2305908	0.076698646	9.886764526
Arkansas	30	Greene	Cl151	2012	5	0	4878.121094	0.151385158	9.886764526
Arkansas	60	Prairie	Cl151	2012	5	0	1520.722656	0.069071263	9.886764526
Arkansas	30	Craighead	Cl151	2012	5	0	7463.454102	0.271729499	9.886764526
Arkansas	60	Cross	Cl151	2012	5	0	5499.470215	0.189202577	9.886764526
Arkansas	60	Crittenden	Cl151	2012	5	0	1003.980103	0.07832884	9.886764526
Arkansas	30	Greene	Cl151	2013	5	0	4813.93457	0.189407662	9.285311699
Arkansas	60	Crittenden	Cl151	2013	5	0	266.2479553	0.030504327	9.285311699
Arkansas	50	Conway	Cl151	2013	5	0	241.3799286	0.350001633	9.285311699
Arkansas	30	Jackson	Cl151	2013	5	0	3401.122314	0.123051614	6.7261343
Arkansas	60	Arkansas	Cl151	2013	5	0	638.9921265	0.021965295	11.18166447
Arkansas	30	Lawrence	Cl151	2013	5	0	4439.39502	0.130946189	9.285311699
Arkansas	30	Craighead	Cl151	2013	5	0	6052.416504	0.257916778	9.285311699
Arkansas	30	White	Cl151	2013	5	0	140.2652283	0.035065055	9.285311699
Arkansas	60	Cross	Cl151	2013	5	0	3434.031006	0.129918218	9.285311699
Arkansas	60	St. Francis	Cl151	2013	5	0	1039.799072	0.09712632	9.285311699
Arkansas	90	Lincoln	Cl151	2013	5	0	4.07514286	0.000831947	9.285311699
Arkansas	60	Lonoke	Cl151	2013	5	0	1097.25769	0.039597131	9.285311699
Arkansas	30	Independence	Cl151	2013	5	0	94.50637054	0.030080017	9.285311699
Arkansas	60	Woodruff	Cl151	2013	5	0	1606.520386	0.083770759	9.285311699
Arkansas	60	Monroe	Cl151	2013	5	0	245.0814819	0.016280215	9.285311699
Arkansas	60	Lee	Cl151	2013	5	0	134.0587921	0.020027628	9.285311699
Arkansas	30	Mississippi	Cl151	2013	5	0	490.5606079	0.044465888	9.66932106
Arkansas	50	Pulaski	Cl151	2013	5	0	68.20557404	0.049999997	9.285311699
Arkansas	70	Lafayette	Cl151	2013	5	0	160.0603943	0.125	9.285311699
Arkansas	30	Clay	Cl151	2013	5	0	5282.564453	0.201628059	9.564126015
Arkansas	30	Poinsett	Cl151	2013	5	0	2726.249512	0.077930801	9.285311699
Arkansas	90	Jefferson	Cl151	2013	5	0	5624.13916	0.250686944	9.285311699
Arkansas	40	Pope	Cl151	2014	5	0	364.9640503	0.409000009	10.54160118
Arkansas	60	Prairie	Cl151	2014	5	0	421.6238708	0.016371112	11.04598427
Arkansas	30	Lawrence	Cl151	2014	5	0	6145.012695	0.151965171	10.54160118
Arkansas	30	Clay	Cl151	2014	5	0	13518.41406	0.409844548	9.785027504
Arkansas	90	Desha	Cl151	2014	5	0	2367.984863	0.231591269	9.835465431
Arkansas	60	Lonoke	Cl151	2014	5	0	891.0615234	0.02453829	10.54160118
Arkansas	90	Chicot	Cl151	2014	5	0	846.4639282	0.06003724	9.129329681
Arkansas	60	Monroe	Cl151	2014	5	0	294.2813416	0.012223267	10.54160118
Arkansas	30	Independence	Cl151	2014	5	0	1454.741577	0.282017916	10.54160118
Arkansas	30	Greene	Cl151	2014	5	0	11844.2998	0.373291194	12.20606518
Arkansas	30	Randolph	Cl151	2014	5	0	1458.402222	0.101067476	10.54160118
Arkansas	30	White	Cl151	2014	5	0	258.1060486	0.048346505	10.54160118
Arkansas	30	Craighead	Cl151	2014	5	0	4813.515625	0.166334942	9.280644417
Arkansas	90	Drew	Cl151	2014	5	0	1499.086182	0.32745856	10.54160118
Arkansas	60	Cross	Cl151	2014	5	0	4727.352539	0.132689789	10.54160118
Arkansas	70	Lafayette	Cl151	2014	5	0	224.2815399	0.125	10.54160118
Arkansas	60	Crittenden	Cl151	2014	5	0	79.5843277	0.003853278	11.34861374
Arkansas	60	Woodruff	Cl151	2014	5	0	2020.966064	0.080644503	10.54160118
Arkansas	30	Jackson	Cl151	2014	5	0	7486.633789	0.177552029	10.54160118
Arkansas	50	Pulaski	Cl151	2014	5	0	84.44915009	0.050071914	10.54160118
Arkansas	30	Poinsett	Cl151	2014	5	0	10899.38965	0.22154437	13.36614513
Arkansas	90	Ashley	Cl151	2014	5	0	222.2806702	0.04912262	10.54160118
Arkansas	60	Arkansas	Cl151	2014	5	0	980.107605	0.026568905	8.877138138
Arkansas	60	St. Francis	Cl151	2014	5	0	1000.21283	0.064291187	10.54160118
Arkansas	30	Mississippi	Cl151	2014	5	0	1063.228271	0.049071975	10.54160118
Arkansas	60	Monroe	Cl152	2013	5	0	346.8134155	0.023038039	8.003939629
Arkansas	30	Mississippi	Cl152	2013	5	0	1299.440552	0.1177852	7.155181408
Arkansas	90	Jefferson	Cl152	2013	5	0	3176.104736	0.141569763	8.003939629
Arkansas	30	Jackson	Cl152	2013	5	0	1128.322266	0.040822368	5.80757618
Arkansas	90	Lincoln	Cl152	2013	5	0	4.07514286	0.000831947	8.003939629
Arkansas	60	Prairie	Cl152	2013	5	0	1195.795532	0.054516014	8.003939629
Arkansas	30	Greene	Cl152	2013	5	0	2572.906494	0.101232827	8.003939629
Arkansas	30	Craighead	Cl152	2013	5	0	2408.861816	0.102650881	8.003939629
Arkansas	60	Woodruff	Cl152	2013	5	0	610.4777222	0.031832885	8.003939629
Arkansas	30	Lawrence	Cl152	2013	5	0	6218.724121	0.183430001	8.003939629
Arkansas	50	Pulaski	Cl152	2013	5	0	95.48780823	0.07	8.003939629
Arkansas	90	Chicot	Cl152	2013	5	0	875.2324219	0.086141095	8.003939629
Arkansas	90	Desha	Cl152	2013	5	0	1694.772339	0.43599394	10.14471626
Arkansas	90	Ashley	Cl152	2013	5	0	158.0354614	0.086141102	8.003939629
Arkansas	90	Drew	Cl152	2013	5	0	248.0630493	0.086141095	8.003939629
Arkansas	30	Poinsett	Cl152	2013	5	0	2176.114258	0.062204994	8.003939629
Arkansas	60	Lonoke	Cl152	2013	5	0	1945.056396	0.07019195	8.003939629
Arkansas	30	Clay	Cl152	2013	5	0	3420.926514	0.130571961	7.635103703
Arkansas	50	Conway	Cl152	2013	5	0	67.26913452	0.097540453	8.003939629
Arkansas	50	Faulkner	Cl152	2013	5	0	81.42829132	0.110887095	8.003939629
Arkansas	60	Crittenden	Cl152	2013	5	0	239.1390686	0.027398432	8.003939629
Arkansas	60	Cross	Cl152	2013	5	0	1200.674316	0.045424595	8.003939629
Arkansas	60	St. Francis	Cl152	2013	5	0	749.3069458	0.06999182	8.003939629
Arkansas	70	Lafayette	Cl152	2013	5	0	160.0603943	0.125	8.003939629
Arkansas	60	Arkansas	Cl152	2013	5	0	1245.741455	0.042822249	9.277118683
Arkansas	60	Crittenden	Cl152	2014	5	0	198.9608154	0.009633196	9.331082344
Arkansas	90	Chicot	Cl152	2014	5	0	846.4639282	0.06003724	8.826699257
Arkansas	30	Poinsett	Cl152	2014	5	0	1572.027344	0.031953517	11.60080528
Arkansas	60	Woodruff	Cl152	2014	5	0	757.8622437	0.030241687	9.053671837
Arkansas	60	St. Francis	Cl152	2014	5	0	74.6427536	0.00479785	9.053671837
Arkansas	60	Lonoke	Cl152	2014	5	0	1069.273804	0.029445948	9.053671837
Arkansas	30	Jackson	Cl152	2014	5	0	1371.875	0.03253521	9.053671837
Arkansas	60	Prairie	Cl152	2014	5	0	1581.0896	0.061391678	9.885903358
Arkansas	90	Drew	Cl152	2014	5	0	1044.00647	0.228051513	9.053671837
Arkansas	60	Arkansas	Cl152	2014	5	0	1089.008423	0.029521005	6.40566206
Arkansas	30	Clay	Cl152	2014	5	0	1158.721191	0.035129532	7.414427757
Arkansas	50	Pulaski	Cl152	2014	5	0	84.44915009	0.050071914	9.053671837
Arkansas	60	Phillips	Cl152	2014	5	0	1321.424683	0.100031421	8.07012558
Arkansas	40	Pope	Cl152	2014	5	0	44.61663055	0.049999997	9.053671837
Arkansas	30	White	Cl152	2014	5	0	25.8106041	0.00483465	9.053671837
Arkansas	30	Randolph	Cl152	2014	5	0	145.8402252	0.010106748	9.053671837
Arkansas	30	Lawrence	Cl152	2014	5	0	2168.827881	0.053634763	9.053671837
Arkansas	90	Ashley	Cl152	2014	5	0	222.2806702	0.04912262	9.053671837
Arkansas	60	Cross	Cl152	2014	5	0	1304.09729	0.03660408	9.053671837
Arkansas	70	Lafayette	Cl152	2014	5	0	224.2815399	0.125	9.053671837
Arkansas	90	Desha	Cl152	2014	5	0	802.7067261	0.078505516	7.363989353
Arkansas	30	Craighead	Cl152	2014	5	0	1787.877319	0.061781555	10.44072437
Arkansas	30	Greene	Cl152	2014	5	0	729.3595581	0.02298688	11.197299
Arkansas	90	Drew	Cl161	2003	4	0	263.450592	0.04092538	9.964395523
Arkansas	60	Monroe	Cl161	2003	4	0	611.8852539	0.02939404	9.964395523
Arkansas	30	Lawrence	Cl161	2003	4	0	4495.656738	0.11668995	9.964395523
Arkansas	60	Crittenden	Cl161	2003	4	0	272.3536682	0.018276619	9.964395523
Arkansas	30	White	Cl161	2003	4	0	155.3994293	0.023896946	9.964395523
Arkansas	90	Desha	Cl161	2003	4	0	463.3654785	0.026627908	9.964395523
Arkansas	30	Jackson	Cl161	2003	4	0	922.684082	0.027622303	10.52879333
Arkansas	60	St. Francis	Cl161	2003	4	0	13.75932407	0.00071671	9.964395523
Arkansas	30	Randolph	Cl161	2003	4	0	1163.47229	0.099408738	9.964395523
Arkansas	90	Lincoln	Cl161	2003	4	0	487.2419434	0.03720298	9.964395523
Arkansas	30	Greene	Cl161	2003	4	0	849.4359131	0.033979796	9.964395523
Arkansas	30	Mississippi	Cl161	2003	4	0	440.703064	0.027715566	9.964395523
Arkansas	60	Lee	Cl161	2003	4	0	409.1375427	0.043160863	9.964395523
Arkansas	70	Lafayette	Cl161	2003	4	0	45.72951889	0.035669193	9.964395523
Arkansas	30	Poinsett	Cl161	2003	4	0	2933.164063	0.056883641	9.964395523
Arkansas	60	Arkansas	Cl161	2003	4	0	2201.491943	0.048763875	7.61375618
Arkansas	60	Cross	Cl161	2003	4	0	2769.266357	0.064537123	9.964395523
Arkansas	30	Clay	Cl161	2003	4	0	1982.151978	0.062987871	11.7506361
Arkansas	30	Craighead	Cl161	2003	4	0	1915.378784	0.060449313	9.964395523
Arkansas	90	Chicot	Cl161	2003	4	0	460.5326538	0.034541368	9.964395523
Arkansas	90	Ashley	Cl161	2003	4	0	189.3930511	0.030168246	9.964395523
Arkansas	60	Prairie	Cl161	2003	4	0	508.285614	0.021979945	9.964395523
Arkansas	60	Woodruff	Cl161	2003	4	0	1826.3479	0.072194137	9.964395523
Arkansas	60	Lonoke	Cl161	2003	4	0	1315.229492	0.042103898	9.964395523
Arkansas	90	Jefferson	Cl161	2003	4	0	785.9002075	0.033305321	9.964395523
Arkansas	60	Arkansas	Cl161	2004	4	0	3840.470215	0.081162103	7.738143444
Arkansas	30	Mississippi	Cl161	2004	4	0	2187.732422	0.130532414	7.738143444
Arkansas	90	Ashley	Cl161	2004	4	0	1180.469116	0.196497142	7.738143444
Arkansas	60	Woodruff	Cl161	2004	4	0	2663.643311	0.102038607	7.738143444
Arkansas	50	Pulaski	Cl161	2004	4	0	1356.507446	0.515295923	7.738143444
Arkansas	30	White	Cl161	2004	4	0	442.3218079	0.068989463	7.738143444
Arkansas	30	Lawrence	Cl161	2004	4	0	5999.469727	0.15186359	7.738143444
Arkansas	90	Drew	Cl161	2004	4	0	3726.753418	0.547551811	7.738143444
Arkansas	60	Lonoke	Cl161	2004	4	0	6201.003418	0.18922773	7.738143444
Arkansas	70	Lafayette	Cl161	2004	4	0	285.3036194	0.178075269	7.738143444
Arkansas	90	Lincoln	Cl161	2004	4	0	4846.114746	0.337556899	7.738143444
Arkansas	60	Monroe	Cl161	2004	4	0	1215.272095	0.054961752	7.738143444
Arkansas	30	Randolph	Cl161	2004	4	0	2829.564453	0.229396328	7.738143444
Arkansas	90	Jefferson	Cl161	2004	4	0	6171.866211	0.244344398	7.738143444
Arkansas	90	Desha	Cl161	2004	4	0	3842.493652	0.213231832	7.738143444
Arkansas	90	Chicot	Cl161	2004	4	0	2683.877441	0.204615578	7.738143444
Arkansas	30	Jackson	Cl161	2004	4	0	1928.733521	0.048765514	7.738143444
Arkansas	60	Cross	Cl161	2004	4	0	6736.40332	0.160103112	7.738143444
Arkansas	60	St. Francis	Cl161	2004	4	0	473.0779419	0.024227981	7.738143444
Arkansas	30	Clay	Cl161	2004	4	0	3383.57959	0.102388576	7.738143444
Arkansas	60	Crittenden	Cl161	2004	4	0	2145.645264	0.126845151	7.738143444
Arkansas	30	Greene	Cl161	2004	4	0	2951.375	0.115118705	7.738143444
Arkansas	70	Miller	Cl161	2004	4	0	1309.15918	0.460957527	7.738143444
Arkansas	60	Prairie	Cl161	2004	4	0	3061.044922	0.113208108	7.738143444
Arkansas	60	Phillips	Cl161	2004	4	0	311.6082153	0.029938955	7.738143444
Arkansas	30	Craighead	Cl161	2004	4	0	4287.243652	0.128433928	7.738143444
Arkansas	50	Faulkner	Cl161	2004	4	0	124.2386017	0.107908607	7.738143444
Arkansas	30	Poinsett	Cl161	2004	4	0	6174.699219	0.114639491	7.738143444
Arkansas	60	Lee	Cl161	2004	4	0	653.163208	0.052338872	7.738143444
Arkansas	30	Jackson	Cl161	2005	4	0	5536.914063	0.136835054	9.248874664
Arkansas	30	Lawrence	Cl161	2005	4	0	12106.18164	0.274245739	9.861163139
Arkansas	60	St. Francis	Cl161	2005	4	0	649.116333	0.029250856	9.861163139
Arkansas	90	Lincoln	Cl161	2005	4	0	3305.879883	0.242576316	9.861163139
Arkansas	60	Lee	Cl161	2005	4	0	952.2261353	0.076173514	9.861163139
Arkansas	60	Arkansas	Cl161	2005	4	0	5525.987305	0.112373881	9.094000816
Arkansas	70	Miller	Cl161	2005	4	0	116.9542542	0.042103726	9.861163139
Arkansas	90	Desha	Cl161	2005	4	0	5924.603027	0.290343702	9.861163139
Arkansas	30	Craighead	Cl161	2005	4	0	7028.181641	0.200459391	9.861163139
Arkansas	30	Poinsett	Cl161	2005	4	0	7352.335449	0.136253193	9.861163139
Arkansas	60	Prairie	Cl161	2005	4	0	2593.632568	0.088611446	9.861163139
Arkansas	30	Mississippi	Cl161	2005	4	0	8495.977539	0.426152974	10.36365032
Arkansas	60	Crittenden	Cl161	2005	4	0	2934.378174	0.183872193	9.861163139
Arkansas	50	Faulkner	Cl161	2005	4	0	187.7743073	0.142506152	9.861163139
Arkansas	30	Randolph	Cl161	2005	4	0	3346.753174	0.237718821	9.861163139
Arkansas	30	Clay	Cl161	2005	4	0	7254.401367	0.20772931	10.73812866
Arkansas	30	Greene	Cl161	2005	4	0	6836.765137	0.223939553	9.861163139
Arkansas	90	Ashley	Cl161	2005	4	0	1585.155029	0.227600232	9.861163139
Arkansas	70	Lafayette	Cl161	2005	4	0	72.84348297	0.042065904	9.861163139
Arkansas	90	Drew	Cl161	2005	4	0	2292.141602	0.29058075	9.861163139
Arkansas	60	Lonoke	Cl161	2005	4	0	6914.464844	0.194088504	9.861163139
Arkansas	60	Monroe	Cl161	2005	4	0	3186.092773	0.134395108	9.861163139
Arkansas	50	Pulaski	Cl161	2005	4	0	399.0203857	0.208942562	9.861163139
Arkansas	90	Jefferson	Cl161	2005	4	0	9253.549805	0.329913855	9.861163139
Arkansas	30	White	Cl161	2005	4	0	688.3709106	0.108905822	9.861163139
Arkansas	60	Phillips	Cl161	2005	4	0	1432.993164	0.11428111	9.861163139
Arkansas	60	Woodruff	Cl161	2005	4	0	2964.729736	0.115235791	9.861163139
Arkansas	90	Chicot	Cl161	2005	4	0	4405.411621	0.294128776	9.861163139
Arkansas	60	Cross	Cl161	2005	4	0	12515.31934	0.278289199	9.861163139
Arkansas	30	Greene	Cl161	2006	4	0	2115.698486	0.071539022	8.73006916
Arkansas	60	Monroe	Cl161	2006	4	0	119.787056	0.00617387	8.73006916
Arkansas	30	Lawrence	Cl161	2006	4	0	3128.2229	0.07525751	8.73006916
Arkansas	30	Randolph	Cl161	2006	4	0	1931.970947	0.144264475	8.73006916
Arkansas	30	Poinsett	Cl161	2006	4	0	3068.329346	0.063507222	8.73006916
Arkansas	60	Prairie	Cl161	2006	4	0	546.3261108	0.02422872	8.73006916
Arkansas	90	Jefferson	Cl161	2006	4	0	317.6784973	0.014005102	8.73006916
Arkansas	60	Phillips	Cl161	2006	4	0	215.6976318	0.018983509	8.73006916
Arkansas	90	Chicot	Cl161	2006	4	0	724.7926025	0.070989735	8.73006916
Arkansas	60	Cross	Cl161	2006	4	0	8370.929688	0.21099177	8.73006916
Arkansas	30	Jackson	Cl161	2006	4	0	4097.850586	0.112623736	11.319417
Arkansas	30	White	Cl161	2006	4	0	893.1420288	0.158207893	8.73006916
Arkansas	30	Craighead	Cl161	2006	4	0	4003.963379	0.124806054	8.73006916
Arkansas	60	Lonoke	Cl161	2006	4	0	2422.450439	0.078884602	8.73006916
Arkansas	50	Faulkner	Cl161	2006	4	0	382.0235901	0.359071881	8.73006916
Arkansas	70	Lafayette	Cl161	2006	4	0	67.58256531	0.042118538	8.73006916
Arkansas	60	Arkansas	Cl161	2006	4	0	1248.456299	0.027826384	8.459506035
Arkansas	90	Ashley	Cl161	2006	4	0	280.0427246	0.059991334	8.73006916
Arkansas	90	Desha	Cl161	2006	4	0	150.5431976	0.014018164	6.63054657
Arkansas	30	Clay	Cl161	2006	4	0	685.5380859	0.021220891	9.357194901
Arkansas	90	Drew	Cl161	2006	4	0	388.4985657	0.085898355	8.73006916
Arkansas	60	Woodruff	Cl161	2006	4	0	885.857666	0.037828125	8.73006916
Arkansas	60	Lee	Cl161	2006	4	0	638.1898193	0.071042433	8.73006916
Arkansas	60	Crittenden	Cl161	2006	4	0	288.1364441	0.019685911	8.73006916
Arkansas	30	Mississippi	Cl161	2006	4	0	513.9512329	0.032106381	7.883681297
Arkansas	60	Crittenden	Cl161	2007	4	0	306.34729	0.020624455	8.243765831
Arkansas	30	Lawrence	Cl161	2007	4	0	10238.55566	0.257548302	8.243765831
Arkansas	60	Phillips	Cl161	2007	4	0	747.4550171	0.093010373	8.243765831
Arkansas	30	Mississippi	Cl161	2007	4	0	91.45903778	0.006051843	6.136479855
Arkansas	30	Clay	Cl161	2007	4	0	1550.352051	0.052248269	9.54033947
Arkansas	30	White	Cl161	2007	4	0	171.1821747	0.034148704	8.243765831
Arkansas	60	Woodruff	Cl161	2007	4	0	2091.417236	0.091631204	8.243765831
Arkansas	30	Greene	Cl161	2007	4	0	4000.321045	0.146592125	8.243765831
Arkansas	60	Monroe	Cl161	2007	4	0	889.904541	0.047245618	8.243765831
Arkansas	60	Arkansas	Cl161	2007	4	0	3041.619873	0.071024254	6.610920429
Arkansas	30	Jackson	Cl161	2007	4	0	4521.961426	0.121908374	10.68732548
Arkansas	60	Lee	Cl161	2007	4	0	160.6603394	0.022242142	8.243765831
Arkansas	90	Ashley	Cl161	2007	4	0	624.430481	0.137989625	8.243765831
Arkansas	60	Lonoke	Cl161	2007	4	0	2396.550537	0.080323353	8.243765831
Arkansas	50	Perry	Cl161	2007	4	0	327.3909607	0.587509096	8.243765831
Arkansas	90	Lincoln	Cl161	2007	4	0	1084.558472	0.101112992	8.243765831
Arkansas	90	Chicot	Cl161	2007	4	0	902.4497681	0.089014843	8.243765831
Arkansas	60	St. Francis	Cl161	2007	4	0	133.9510651	0.009690546	8.243765831
Arkansas	90	Jefferson	Cl161	2007	4	0	1136.358276	0.048381262	8.243765831
Arkansas	60	Cross	Cl161	2007	4	0	10590.22754	0.308164239	8.243765831
Arkansas	30	Poinsett	Cl161	2007	4	0	4580.640625	0.096555427	8.243765831
Arkansas	60	Prairie	Cl161	2007	4	0	1045.708618	0.043251205	8.243765831
Arkansas	30	Randolph	Cl161	2007	4	0	172.8009186	0.013134824	8.243765831
Arkansas	50	Faulkner	Cl161	2007	4	0	312.0129089	0.333333343	8.243765831
Arkansas	30	Craighead	Cl161	2007	4	0	3929.905762	0.12439315	8.243765831
Arkansas	30	Clay	Cl161	2008	4	0	182.9180756	0.006006166	8.266239166
Arkansas	90	Ashley	Cl161	2008	4	0	1641.001709	0.318989933	8.266239166
Arkansas	50	Pulaski	Cl161	2008	4	0	5.26091814	0.004004929	8.266239166
Arkansas	60	Cross	Cl161	2008	4	0	3036.359131	0.09404967	8.266239166
Arkansas	30	Randolph	Cl161	2008	4	0	133.5463867	0.009989708	8.266239166
Arkansas	60	Monroe	Cl161	2008	4	0	1462.130493	0.069003053	8.266239166
Arkansas	90	Drew	Cl161	2008	4	0	1278.807739	0.253978461	8.266239166
Arkansas	90	Chicot	Cl161	2008	4	0	413.9937744	0.032006759	8.266239166
Arkansas	30	Greene	Cl161	2008	4	0	2084.132813	0.066486783	8.266239166
Arkansas	90	Jefferson	Cl161	2008	4	0	5839.214355	0.214003921	8.266239166
Arkansas	30	Lawrence	Cl161	2008	4	0	912.5669556	0.022020411	8.266239166
Arkansas	30	White	Cl161	2008	4	0	56.65604019	0.010040881	8.266239166
Arkansas	60	Arkansas	Cl161	2008	4	0	623.6211548	0.014996546	8.814791679
Arkansas	90	Desha	Cl161	2008	4	0	564.1322632	0.05228807	8.266239166
Arkansas	30	Craighead	Cl161	2008	4	0	1237.934448	0.038979571	8.266239166
Arkansas	60	Lonoke	Cl161	2008	4	0	121.8104858	0.004005963	8.266239166
Arkansas	60	Prairie	Cl161	2008	4	0	1299.446777	0.052991174	8.266239166
Arkansas	60	Phillips	Cl161	2008	4	0	2234.676025	0.156006321	8.266239166
Arkansas	30	Jackson	Cl161	2008	4	0	4248.79834	0.110039726	7.71768713
Arkansas	60	Woodruff	Cl161	2008	4	0	4.046860218	0.000181851	8.266239166
Arkansas	30	Poinsett	Cl161	2008	4	0	2025.048706	0.043000773	8.266239166
Arkansas	90	Lincoln	Cl171	2008	3	0	1163.876953	0.098033205	7.646487236
Arkansas	30	Craighead	Cl171	2008	3	0	5709.714844	0.179785162	7.646487236
Arkansas	70	Miller	Cl171	2008	3	0	205.5804901	0.30510509	7.646487236
Arkansas	90	Drew	Cl171	2008	3	0	1797.615234	0.357016563	7.646487236
Arkansas	60	Arkansas	Cl171	2008	3	0	6361.664063	0.15298228	8.248270988
Arkansas	30	Randolph	Cl171	2008	3	0	1156.997314	0.086547196	7.646487236
Arkansas	30	Jackson	Cl171	2008	3	0	5285.199219	0.1368815	6.536791325
Arkansas	30	Greene	Cl171	2008	3	0	2507.839111	0.080003612	7.646487236
Arkansas	30	Mississippi	Cl171	2008	3	0	314.0363464	0.021135775	8.154398918
Arkansas	30	Poinsett	Cl171	2008	3	0	3526.433838	0.074881844	7.646487236
Arkansas	90	Ashley	Cl171	2008	3	0	210.8414001	0.040984895	7.646487236
Arkansas	30	White	Cl171	2008	3	0	1340.320068	0.237538561	7.646487236
Arkansas	60	Lonoke	Cl171	2008	3	0	4083.686523	0.134299561	7.646487236
Arkansas	90	Chicot	Cl171	2008	3	0	2961.896729	0.228990674	7.646487236
Arkansas	30	Clay	Cl171	2008	3	0	4630.416992	0.152041033	7.646487236
Arkansas	30	Lawrence	Cl171	2008	3	0	11476.49023	0.276929826	7.646487236
Arkansas	60	Woodruff	Cl171	2008	3	0	2110.842285	0.094853617	7.646487236
Arkansas	60	St. Francis	Cl171	2008	3	0	202.3430023	0.012989375	7.646487236
Arkansas	90	Jefferson	Cl171	2008	3	0	3001.556152	0.110005341	7.646487236
Arkansas	60	Prairie	Cl171	2008	3	0	1789.926147	0.072992817	7.646487236
Arkansas	60	Monroe	Cl171	2008	3	0	1500.171021	0.070798323	7.646487236
Arkansas	50	Faulkner	Cl171	2008	3	0	298.6582642	0.259950697	7.646487236
Arkansas	60	Lee	Cl171	2008	3	0	1588.797241	0.171891421	7.646487236
Arkansas	60	Crittenden	Cl171	2008	3	0	463.3654785	0.031008802	7.646487236
Arkansas	90	Desha	Cl171	2008	3	0	1554.398926	0.144073516	7.646487236
Arkansas	60	Phillips	Cl171	2008	3	0	100.3621292	0.007006442	7.646487236
Arkansas	50	Pulaski	Cl171	2008	3	0	309.9894714	0.235982746	7.646487236
Arkansas	60	Cross	Cl171	2008	3	0	11698.25781	0.362347543	7.646487236
Arkansas	60	Woodruff	Cl171	2009	4	0	900.4263306	0.042863473	8.169715881
Arkansas	60	Lee	Cl171	2009	4	0	1249.265625	0.118954949	8.169715881
Arkansas	60	Prairie	Cl171	2009	4	0	1890.28833	0.074549921	8.169715881
Arkansas	30	Clay	Cl171	2009	4	0	1956.65686	0.062579274	8.169715881
Arkansas	30	Poinsett	Cl171	2009	4	0	2532.524902	0.051292978	8.169715881
Arkansas	90	Ashley	Cl171	2009	4	0	218.5304413	0.036079377	8.169715881
Arkansas	60	Crittenden	Cl171	2009	4	0	244.4303436	0.016153621	8.169715881
Arkansas	30	Mississippi	Cl171	2009	4	0	1163.067505	0.064639464	8.237918854
Arkansas	30	White	Cl171	2009	4	0	98.74338531	0.019180883	8.169715881
Arkansas	60	Cross	Cl171	2009	4	0	4882.131836	0.13379173	8.169715881
Arkansas	30	Craighead	Cl171	2009	4	0	5039.959473	0.157049179	8.169715881
Arkansas	30	Jackson	Cl171	2009	4	0	3003.57959	0.082940347	8.169715881
Arkansas	30	Independence	Cl171	2009	4	0	447.5827026	0.126385555	8.169715881
Arkansas	90	Chicot	Cl171	2009	4	0	604.196228	0.040448651	8.169715881
Arkansas	60	Lonoke	Cl171	2009	4	0	1082.535034	0.033458412	8.169715881
Arkansas	60	St. Francis	Cl171	2009	4	0	1016.571228	0.058524765	8.169715881
Arkansas	30	Lawrence	Cl171	2009	4	0	2300.235107	0.053639337	8.169715881
Arkansas	60	Phillips	Cl171	2009	4	0	3012.482666	0.227068916	8.169715881
Arkansas	30	Randolph	Cl171	2009	4	0	1738.126343	0.118744813	8.169715881
Arkansas	30	Greene	Cl171	2009	4	0	3470.182373	0.117806263	8.169715881
Arkansas	60	Arkansas	Cl171	2009	4	0	818.2750854	0.017870242	8.101511955
Arkansas	60	Monroe	Cl171	2009	4	0	71.22473907	0.003084148	8.169715881
Arkansas	30	Greene	Cl261	2011	5	0	899.2122803	0.038444236	8.29709816
Arkansas	30	Clay	Cl261	2011	5	0	1158.211304	0.047744561	8.271878242
Arkansas	90	Chicot	Cl261	2011	5	0	77.29502869	0.007079581	8.29709816
Arkansas	30	Jackson	Cl261	2011	5	0	1970.820801	0.070675991	8.322317123
Arkansas	60	Cross	Cl261	2011	5	0	2255.315186	0.075635843	8.29709816
Arkansas	60	Crittenden	Cl261	2011	5	0	692.4177246	0.077013098	8.29709816
Arkansas	30	Craighead	Cl261	2011	5	0	2420.022217	0.090835899	8.29709816
Arkansas	90	Jefferson	Cl261	2011	5	0	327.7956543	0.014161333	8.29709816
Arkansas	60	Prairie	Cl261	2011	5	0	485.6231995	0.022537328	8.29709816
Arkansas	30	Poinsett	Cl261	2011	5	0	5470.140625	0.13696146	8.29709816
Arkansas	60	Arkansas	Cl261	2011	5	0	1529.713135	0.041950129	8.29709816
Arkansas	60	St. Francis	Cl261	2011	5	0	892.7373047	0.06806121	8.29709816
Arkansas	90	Drew	Cl261	2011	5	0	80.12783051	0.025	8.29709816
Arkansas	90	Lincoln	Cl261	2011	5	0	157.0181732	0.020029942	8.29709816
Arkansas	60	Lonoke	Cl261	2011	5	0	433.8233948	0.013781754	8.29709816
Arkansas	60	Monroe	Cl261	2011	5	0	967.1995239	0.056223389	8.29709816
Arkansas	60	Lee	Cl261	2011	5	0	84.57937622	0.018063959	8.29709816
Arkansas	50	Pulaski	Cl261	2011	5	0	123.0245438	0.069469839	8.29709816
Arkansas	30	Lawrence	Cl261	2011	5	0	2908.073486	0.078927137	8.29709816
Arkansas	30	Independence	Cl261	2011	5	0	59.08415604	0.022880426	8.29709816
Arkansas	60	Woodruff	Cl261	2011	5	0	1163.067505	0.065027036	8.29709816
Arkansas	60	Phillips	Cl261	2011	5	0	385.6657715	0.05194876	8.29709816
Arkansas	90	Desha	Cl261	2011	5	0	421.6828003	0.061395235	8.29709816
Arkansas	30	Randolph	Cl261	2011	5	0	1166.305054	0.094155312	8.29709816
Arkansas	30	White	Cl261	2011	5	0	78.91377258	0.021330126	8.29709816
Arkansas	30	Lawrence	Cl261	2012	5	0	2173.447998	0.055868514	8.743347168
Arkansas	60	Prairie	Cl261	2012	5	0	89.43354797	0.004062074	8.743347168
Arkansas	30	Clay	Cl261	2012	5	0	242.2612305	0.007727009	8.554718018
Arkansas	60	Monroe	Cl261	2012	5	0	121.8553314	0.006005281	8.743347168
Arkansas	60	Arkansas	Cl261	2012	5	0	450.5814514	0.012525481	8.68978405
Arkansas	30	Poinsett	Cl261	2012	5	0	435.5237122	0.010086626	8.743347168
Arkansas	60	Crittenden	Cl261	2012	5	0	558.4423218	0.043568734	8.743347168
Arkansas	30	Jackson	Cl261	2012	5	0	649.9595947	0.021087149	7.208425045
Arkansas	60	Lonoke	Cl261	2012	5	0	252.5808563	0.008033005	8.743347168
Arkansas	30	Greene	Cl261	2012	5	0	404.6001282	0.012556158	8.743347168
Arkansas	30	Mississippi	Cl261	2012	5	0	36.82642746	0.002669185	10.52046108
Arkansas	60	Woodruff	Cl261	2012	5	0	257.8119507	0.011970706	8.743347168
Arkansas	90	Drew	Clxl723	2007	1	1	293.3973389	0.070960164	11.18954372
Arkansas	70	Lafayette	Clxl723	2007	1	1	27.92333412	0.035007611	11.18954372
Arkansas	30	Mississippi	Clxl723	2007	1	1	1878.147705	0.124276988	5.247472286
Arkansas	30	Lawrence	Clxl723	2007	1	1	3621.534912	0.0910988	11.18954372
Arkansas	90	Chicot	Clxl723	2007	1	1	872.0983276	0.086021073	11.18954372
Arkansas	30	Randolph	Clxl723	2007	1	1	2275.549316	0.172967479	11.18954372
Arkansas	60	Cross	Clxl723	2007	1	1	1453.63208	0.042299133	11.18954372
Arkansas	30	White	Clxl723	2007	1	1	1585.559692	0.316299349	11.18954372
Arkansas	30	Greene	Clxl723	2007	1	1	2561.257813	0.093857519	11.18954372
Arkansas	30	Clay	Clxl723	2007	1	1	4560.406738	0.153689846	13.50242996
Arkansas	60	Woodruff	Clxl723	2007	1	1	1299.042114	0.056914896	11.18954372
Arkansas	90	Jefferson	Clxl723	2007	1	1	2017.764404	0.08590775	11.18954372
Arkansas	90	Lincoln	Clxl723	2007	1	1	3811.737549	0.355366915	11.18954372
Arkansas	30	Poinsett	Clxl723	2007	1	1	1006.858765	0.021223599	11.18954372
Arkansas	60	Arkansas	Clxl723	2007	1	1	3294.953369	0.076939791	10.9019928
Arkansas	60	St. Francis	Clxl723	2007	1	1	160.6603394	0.0116228	11.18954372
Arkansas	30	Jackson	Clxl723	2007	1	1	3040.406006	0.081966855	15.10628033
Arkansas	30	Craighead	Clxl723	2007	1	1	2428.115967	0.07685706	11.18954372
Arkansas	60	Prairie	Clxl723	2007	1	1	2018.57373	0.083489552	11.18954372
Arkansas	60	Monroe	Clxl723	2007	1	1	359.7658691	0.019100208	11.18954372
Arkansas	90	Desha	Clxl723	2007	1	1	1687.540649	0.151476622	11.18954372
Arkansas	60	Crittenden	Clxl723	2007	1	1	949.3933716	0.063916743	11.18954372
Arkansas	90	Ashley	Clxl723	2007	1	1	2303.472656	0.509032369	11.18954372
Arkansas	60	Lonoke	Clxl723	2007	1	1	2901.193848	0.097237103	11.18954372
Arkansas	90	Lincoln	Clxl723	2011	1	1	642.6413574	0.081978209	8.751042366
Arkansas	30	Lawrence	Clxl723	2011	1	1	961.1292725	0.026085716	8.751042366
Arkansas	90	Chicot	Clxl723	2011	1	1	1027.497803	0.094110243	8.751042366
Arkansas	60	Crittenden	Clxl723	2011	1	1	306.34729	0.034073006	8.751042366
Arkansas	90	Desha	Clxl723	2011	1	1	613.5039673	0.089323588	8.751042366
Arkansas	30	Jackson	Clxl723	2011	1	1	647.0928955	0.023205526	8.322317123
Arkansas	50	Faulkner	Clxl723	2011	1	1	305.942627	0.313432842	8.751042366
Arkansas	60	Prairie	Clxl723	2011	1	1	630.9054565	0.029279744	8.751042366
Arkansas	50	Pulaski	Clxl723	2011	1	1	470.2451172	0.265539289	8.751042366
Arkansas	30	Independence	Clxl723	2011	1	1	42.08734512	0.016298385	8.751042366
Arkansas	30	Clay	Clxl723	2011	1	1	273.567749	0.011277192	9.179767609
Arkansas	60	Arkansas	Clxl723	2011	1	1	4116.46582	0.112888008	8.751042366
Arkansas	30	Mississippi	Clxl723	2011	1	1	301.895752	0.029971875	8.751042366
Arkansas	60	Lonoke	Clxl723	2011	1	1	512.7371826	0.016288698	8.751042366
Arkansas	30	Poinsett	Clxl723	2011	1	1	324.9628601	0.008136424	8.751042366
Arkansas	30	White	Clxl723	2011	1	1	133.1416931	0.03598775	8.751042366
Arkansas	30	Craighead	Clxl723	2011	1	1	286.9223633	0.010769675	8.751042366
Arkansas	60	St. Francis	Clxl723	2011	1	1	929.5637207	0.070868813	8.751042366
Arkansas	60	Cross	Clxl723	2011	1	1	784.6861572	0.02631579	8.751042366
Arkansas	60	Monroe	Clxl723	2011	1	1	498.168457	0.028958572	8.751042366
Arkansas	90	Chicot	Clxl723	2012	1	1	64.07900238	0.005988024	11.36100483
Arkansas	30	Mississippi	Clxl723	2012	1	1	3855.996338	0.279483229	9.051032066
Arkansas	30	Jackson	Clxl723	2012	1	1	2124.784668	0.068936057	9.717554092
Arkansas	30	Greene	Clxl723	2012	1	1	2814.300537	0.087337591	11.36100483
Arkansas	30	White	Clxl723	2012	1	1	453.8674316	0.090823904	11.36100483
Arkansas	30	Poinsett	Clxl723	2012	1	1	1319.770874	0.03056558	11.36100483
Arkansas	90	Drew	Clxl723	2012	1	1	11.46726894	0.003322259	11.36100483
Arkansas	30	Clay	Clxl723	2012	1	1	4244.378418	0.135375977	13.74881172
Arkansas	50	Faulkner	Clxl723	2012	1	1	42.74821472	0.039341915	11.36100483
Arkansas	60	Lonoke	Clxl723	2012	1	1	2447.292969	0.07783296	11.36100483
Arkansas	60	Arkansas	Clxl723	2012	1	1	6068.270996	0.168688729	12.92661953
Arkansas	60	Woodruff	Clxl723	2012	1	1	1395.682861	0.064804249	11.36100483
Arkansas	30	Lawrence	Clxl723	2012	1	1	870.0407104	0.02236441	11.36100483
Arkansas	60	St. Francis	Clxl723	2012	1	1	319.9384766	0.026106717	11.36100483
Arkansas	90	Lincoln	Clxl723	2012	1	1	1014.920776	0.135999992	11.36100483
Arkansas	60	Prairie	Clxl723	2012	1	1	736.6000366	0.033456396	11.36100483
Arkansas	60	Cross	Clxl723	2012	1	1	1567.206543	0.053917833	11.36100483
Arkansas	30	Randolph	Clxl723	2012	1	1	2982.597656	0.216589555	11.36100483
Arkansas	90	Jefferson	Clxl723	2012	1	1	10370.9834	0.428320587	11.36100483
Arkansas	60	Monroe	Clxl723	2012	1	1	3381.503418	0.166647449	11.36100483
Arkansas	30	Craighead	Clxl723	2012	1	1	162.8390045	0.005928644	11.36100483
Arkansas	60	Crittenden	Clxl723	2012	1	1	2306.440674	0.179944634	11.36100483
Arkansas	90	Desha	Clxl723	2012	1	1	454.7084351	0.078256041	11.36100483
Arkansas	90	Chicot	Clxl723	2013	1	1	1.107889175	0.000109039	9.871593475
Arkansas	90	Drew	Clxl723	2013	1	1	0.314003855	0.000109039	9.871593475
Arkansas	50	Pulaski	Clxl723	2013	1	1	54.56446075	0.039999999	9.871593475
Arkansas	60	Lee	Clxl723	2013	1	1	242.9815521	0.036300074	9.871593475
Arkansas	30	Randolph	Clxl723	2013	1	1	1736.655762	0.14724113	9.871593475
Arkansas	60	Monroe	Clxl723	2013	1	1	201.1517792	0.013362062	9.871593475
Arkansas	30	Jackson	Clxl723	2013	1	1	784.7878418	0.028393395	8.618982315
Arkansas	60	Crittenden	Clxl723	2013	1	1	720.3217163	0.08252807	9.871593475
Arkansas	30	Poinsett	Clxl723	2013	1	1	56.2879715	0.001609011	9.871593475
Arkansas	90	Lincoln	Clxl723	2013	1	1	4.07514286	0.000831947	9.871593475
Arkansas	90	Ashley	Clxl723	2013	1	1	0.200044885	0.000109039	9.871593475
Arkansas	60	Prairie	Clxl723	2013	1	1	876.2808838	0.039949421	9.871593475
Arkansas	30	Greene	Clxl723	2013	1	1	645.132019	0.025383176	9.871593475
Arkansas	30	Mississippi	Clxl723	2013	1	1	460.0368347	0.041699123	8.999714851
Arkansas	30	Clay	Clxl723	2013	1	1	541.0371704	0.020650629	9.93194294
Arkansas	30	White	Clxl723	2013	1	1	789.2891235	0.197315231	9.871593475
Arkansas	60	Woodruff	Clxl723	2013	1	1	785.9805908	0.040984347	9.871593475
Arkansas	60	St. Francis	Clxl723	2013	1	1	673.2902832	0.0628912	9.871593475
Arkansas	60	Lonoke	Clxl723	2013	1	1	996.0279541	0.035944019	9.871593475
Arkansas	60	Arkansas	Clxl723	2013	1	1	1607.250854	0.055249099	11.93573475
Arkansas	30	Lawrence	Clxl723	2013	1	1	1663.285522	0.049060944	9.871593475
Arkansas	60	Cross	Clxl723	2013	1	1	781.9732666	0.029584058	9.871593475
Arkansas	30	Craighead	Clxl723	2013	1	1	815.1499023	0.034736678	9.871593475
Arkansas	50	Faulkner	Clxl729	2007	2	1	312.0129089	0.333333343	9.898233414
Arkansas	30	Lawrence	Clxl729	2007	2	1	4560.406738	0.114715889	9.898233414
Arkansas	30	Craighead	Clxl729	2007	2	1	1469.81958	0.046524141	9.898233414
Arkansas	60	Woodruff	Clxl729	2007	2	1	1475.080444	0.064627662	9.898233414
Arkansas	30	Clay	Clxl729	2007	2	1	1368.243408	0.046111044	9.898233414
Arkansas	60	Prairie	Clxl729	2007	2	1	413.5890808	0.017106321	9.898233414
Arkansas	60	Lonoke	Clxl729	2007	2	1	914.590332	0.030653626	9.898233414
Arkansas	90	Desha	Clxl729	2007	2	1	736.9332275	0.06614843	9.898233414
Arkansas	90	Chicot	Clxl729	2007	2	1	659.2335205	0.065024748	9.898233414
Arkansas	60	Lee	Clxl729	2007	2	1	176.0384064	0.024371112	9.898233414
Arkansas	90	Jefferson	Clxl729	2007	2	1	185.3461914	0.007891245	9.898233414
Arkansas	60	Arkansas	Clxl729	2007	2	1	126.6667175	0.002957769	9.898233414
Arkansas	30	Jackson	Clxl729	2007	2	1	1247.24231	0.03362463	9.898233414
Arkansas	30	Randolph	Clxl729	2007	2	1	2823.0896	0.214586735	9.898233414
Arkansas	30	Poinsett	Clxl729	2007	2	1	553.6104736	0.011669568	9.898233414
Arkansas	30	Independence	Clxl729	2007	2	1	2804.069336	0.66856426	9.898233414
Arkansas	60	Monroe	Clxl729	2007	2	1	321.7253723	0.017080612	9.898233414
Arkansas	60	Cross	Clxl729	2007	2	1	969.2229614	0.028203346	9.898233414
Arkansas	30	Greene	Clxl729	2007	2	1	6072.313477	0.222520471	9.898233414
Arkansas	60	Crittenden	Clxl729	2007	2	1	367.454895	0.02473845	9.898233414
Arkansas	90	Desha	Clxl729	2009	2	1	2792.738037	0.199375957	7.718849659
Arkansas	30	Greene	Clxl729	2009	2	1	11941.47461	0.405390918	7.718849659
Arkansas	90	Chicot	Clxl729	2009	2	1	3856.25293	0.258161515	7.718849659
Arkansas	30	Independence	Clxl729	2009	2	1	994.3134766	0.280767918	7.718849659
Arkansas	60	Woodruff	Clxl729	2009	2	1	4601.68457	0.219056427	7.718849659
Arkansas	90	Drew	Clxl729	2009	2	1	329.8190918	0.063686803	7.718849659
Arkansas	30	Craighead	Clxl729	2009	2	1	2827.136475	0.088095844	7.718849659
Arkansas	30	White	Clxl729	2009	2	1	1785.069946	0.346749485	7.718849659
Arkansas	30	Clay	Clxl729	2009	2	1	6003.516602	0.192009002	7.718849659
Arkansas	30	Jackson	Clxl729	2009	2	1	6670.844238	0.184207588	7.718849659
Arkansas	30	Randolph	Clxl729	2009	2	1	1101.555298	0.075255737	7.718849659
Arkansas	60	Arkansas	Clxl729	2009	2	1	3920.5979	0.08562161	7.718849659
Arkansas	60	St. Francis	Clxl729	2009	2	1	596.9118652	0.034364663	7.718849659
Arkansas	60	Monroe	Clxl729	2009	2	1	4033.910156	0.174674943	7.718849659
Arkansas	30	Lawrence	Clxl729	2009	2	1	11659.81348	0.271895975	7.718849659
Arkansas	90	Ashley	Clxl729	2009	2	1	2323.707031	0.383644015	7.718849659
Arkansas	60	Cross	Clxl729	2009	2	1	3023.40918	0.082854614	7.718849659
Arkansas	90	Jefferson	Clxl729	2009	2	1	4713.37793	0.167720288	7.718849659
Arkansas	90	Lincoln	Clxl729	2009	2	1	1622.38623	0.130229995	7.718849659
Arkansas	60	Prairie	Clxl729	2009	2	1	3426.071777	0.135118753	7.718849659
Arkansas	60	Crittenden	Clxl729	2009	2	1	977.7213745	0.064614482	7.718849659
Arkansas	30	Mississippi	Clxl729	2009	2	1	396.5922852	0.022041293	7.718849659
Arkansas	60	Lee	Clxl729	2009	2	1	892.3326416	0.084967829	7.718849659
Arkansas	60	Lonoke	Clxl729	2009	2	1	4673.71875	0.14445278	7.718849659
Arkansas	30	Poinsett	Clxl729	2009	2	1	3271.076904	0.066251382	7.718849659
Arkansas	30	Greene	Clxl729	2010	1	1	3913.718262	0.112802386	11.29531479
Arkansas	90	Ashley	Clxl729	2010	1	1	889.4998169	0.099890925	11.29531479
Arkansas	30	White	Clxl729	2010	1	1	694.036499	0.099767312	11.29531479
Arkansas	30	Poinsett	Clxl729	2010	1	1	1669.329712	0.028263103	11.29531479
Arkansas	30	Independence	Clxl729	2010	1	1	1027.902466	0.190419078	11.29531479
Arkansas	90	Chicot	Clxl729	2010	1	1	1055.825806	0.051113769	11.29531479
Arkansas	60	Phillips	Clxl729	2010	1	1	566.5604248	0.029954854	11.29531479
Arkansas	90	Desha	Clxl729	2010	1	1	589.6275024	0.028693529	11.29531479
Arkansas	30	Clay	Clxl729	2010	1	1	2148.478027	0.057444278	11.69946098
Arkansas	30	Mississippi	Clxl729	2010	1	1	961.5339355	0.044665854	10.35585308
Arkansas	50	Faulkner	Clxl729	2010	1	1	128.2854614	0.115105301	11.29531479
Arkansas	60	Woodruff	Clxl729	2010	1	1	4615.848633	0.17990537	11.29531479
Arkansas	30	Craighead	Clxl729	2010	1	1	305.5379333	0.00819343	11.29531479
Arkansas	90	Jefferson	Clxl729	2010	1	1	2794.356934	0.081103623	11.29531479
Arkansas	90	Drew	Clxl729	2010	1	1	1095.484985	0.162504509	11.29531479
Arkansas	30	Randolph	Clxl729	2010	1	1	899.2122803	0.051749032	11.29531479
Arkansas	30	Jackson	Clxl729	2010	1	1	8354.337891	0.190778956	11.45061874
Arkansas	60	Crittenden	Clxl729	2010	1	1	103.599617	0.005311755	11.29531479
Arkansas	60	Arkansas	Clxl729	2010	1	1	1418.019775	0.028065229	11.67532635
Arkansas	60	Cross	Clxl729	2010	1	1	2670.92749	0.065799311	11.29531479
Arkansas	60	Monroe	Clxl729	2010	1	1	599.3399658	0.020112172	11.29531479
Arkansas	60	Lee	Clxl729	2010	1	1	690.3942871	0.049444973	11.29531479
Arkansas	30	Lawrence	Clxl729	2010	1	1	1023.046204	0.021176431	11.29531479
Arkansas	60	Lonoke	Clxl729	2010	1	1	4981.68457	0.131552234	11.29531479
Arkansas	60	Prairie	Clxl729	2010	1	1	2730.821045	0.099652953	11.29531479
Arkansas	90	Drew	Clxl729	2011	1	1	127.8807755	0.039898988	9.255425453
Arkansas	60	Cross	Clxl729	2011	1	1	658.0194092	0.022067804	9.255425453
Arkansas	60	Monroe	Clxl729	2011	1	1	377.572052	0.021948295	9.255425453
Arkansas	30	Independence	Clxl729	2011	1	1	216.9116974	0.083999373	9.255425453
Arkansas	60	Crittenden	Clxl729	2011	1	1	165.516571	0.018409327	9.255425453
Arkansas	60	Woodruff	Clxl729	2011	1	1	4385.582031	0.245197624	9.255425453
Arkansas	30	Poinsett	Clxl729	2011	1	1	4083.686523	0.102247402	9.255425453
Arkansas	60	Prairie	Clxl729	2011	1	1	3300.214355	0.153159916	9.255425453
Arkansas	60	Lonoke	Clxl729	2011	1	1	2763.196045	0.087781549	9.255425453
Arkansas	90	Chicot	Clxl729	2011	1	1	338.722168	0.031024128	9.255425453
Arkansas	90	Lincoln	Clxl729	2011	1	1	2004.814453	0.255743116	9.255425453
Arkansas	30	White	Clxl729	2011	1	1	64.74976349	0.017501641	9.255425453
Arkansas	30	Greene	Clxl729	2011	1	1	5823.431641	0.248970553	9.255425453
Arkansas	30	Jackson	Clxl729	2011	1	1	3128.2229	0.11218182	8.07012558
Arkansas	90	Ashley	Clxl729	2011	1	1	590.4368896	0.153984174	9.255425453
Arkansas	30	Clay	Clxl729	2011	1	1	91.05435181	0.003753503	10.44072437
Arkansas	60	Arkansas	Clxl729	2011	1	1	1810.969849	0.049663179	9.255425453
Arkansas	90	Desha	Clxl729	2011	1	1	1031.949341	0.15024747	9.255425453
Arkansas	30	Lawrence	Clxl729	2011	1	1	711.8426514	0.019319903	9.255425453
Arkansas	60	Phillips	Clxl729	2011	1	1	350.4580688	0.047206324	9.255425453
Arkansas	60	Crittenden	Clxl729	2012	1	1	176.3748779	0.013760472	10.80812645
Arkansas	90	Desha	Clxl729	2012	1	1	545.6500854	0.093907245	10.80812645
Arkansas	30	Lawrence	Clxl729	2012	1	1	2734.413574	0.070288144	10.80812645
Arkansas	50	Faulkner	Clxl729	2012	1	1	134.4625702	0.123748213	10.80812645
Arkansas	60	Woodruff	Clxl729	2012	1	1	4874.154297	0.226316392	10.80812645
Arkansas	30	Randolph	Clxl729	2012	1	1	1736.534668	0.126103252	10.80812645
Arkansas	90	Drew	Clxl729	2012	1	1	1989.571045	0.576411963	10.80812645
Arkansas	30	Poinsett	Clxl729	2012	1	1	4186.859375	0.096966669	10.80812645
Arkansas	90	Chicot	Clxl729	2012	1	1	2349.563232	0.219560876	10.80812645
Arkansas	30	Greene	Clxl729	2012	1	1	11257.20215	0.349350363	10.80812645
Arkansas	30	Clay	Clxl729	2012	1	1	2140.969482	0.068286993	12.78069115
Arkansas	90	Jefferson	Clxl729	2012	1	1	1221.524536	0.050448842	10.80812645
Arkansas	30	Independence	Clxl729	2012	1	1	1053.2052	0.223734498	10.80812645
Arkansas	60	Prairie	Clxl729	2012	1	1	3445.387451	0.156489596	10.80812645
Arkansas	60	Phillips	Clxl729	2012	1	1	2299.080566	0.351983011	10.80812645
Arkansas	60	Cross	Clxl729	2012	1	1	968.8186035	0.033331022	10.80812645
Arkansas	50	Pulaski	Clxl729	2012	1	1	161.8679199	0.119999997	10.80812645
Arkansas	70	Lafayette	Clxl729	2012	1	1	108.2769775	0.099996075	10.80812645
Arkansas	30	Jackson	Clxl729	2012	1	1	3865.92749	0.125425324	9.894051552
Arkansas	90	Lincoln	Clxl729	2012	1	1	1111.935303	0.149000004	10.80812645
Arkansas	60	Arkansas	Clxl729	2012	1	1	2657.112793	0.073863707	9.749637604
Arkansas	60	Monroe	Clxl729	2012	1	1	781.9726563	0.038537219	10.80812645
Arkansas	90	Ashley	Clxl729	2012	1	1	1024.631104	0.34065932	10.80812645
Arkansas	30	White	Clxl729	2012	1	1	1337.460449	0.26764065	10.80812645
Arkansas	60	Lonoke	Clxl729	2012	1	1	4989.935059	0.158698365	10.80812645
Arkansas	50	Pulaski	Clxl729	2013	1	1	177.3345032	0.129999995	9.481893539
Arkansas	30	Jackson	Clxl729	2013	1	1	3182.092529	0.115127176	8.433423996
Arkansas	60	Arkansas	Clxl729	2013	1	1	1049.354004	0.036071446	12.65512276
Arkansas	30	Clay	Clxl729	2013	1	1	2733.768799	0.104344115	8.966669083
Arkansas	90	Desha	Clxl729	2013	1	1	81.57749176	0.020986471	7.872359276
Arkansas	90	Ashley	Clxl729	2013	1	1	376.6845093	0.205321118	9.481893539
Arkansas	60	Lee	Clxl729	2013	1	1	1148.716187	0.171611726	9.481893539
Arkansas	90	Lincoln	Clxl729	2013	1	1	346.387146	0.070715509	9.481893539
Arkansas	60	Phillips	Clxl729	2013	1	1	1010.017517	0.137309462	9.481893539
Arkansas	30	White	Clxl729	2013	1	1	1428.803467	0.357188106	9.481893539
Arkansas	30	Independence	Clxl729	2013	1	1	945.0636597	0.300800145	9.481893539
Arkansas	30	Lawrence	Clxl729	2013	1	1	654.6025391	0.019308422	9.481893539
Arkansas	60	Monroe	Clxl729	2013	1	1	381.494751	0.025341842	9.481893539
Arkansas	60	Prairie	Clxl729	2013	1	1	2600.229492	0.118543796	9.481893539
Arkansas	30	Randolph	Clxl729	2013	1	1	4555.710938	0.386252701	9.481893539
Arkansas	90	Drew	Clxl729	2013	1	1	591.2692871	0.205321133	9.481893539
Arkansas	60	Lonoke	Clxl729	2013	1	1	3358.656738	0.121205054	9.481893539
Arkansas	90	Chicot	Clxl729	2013	1	1	2086.155273	0.205321118	9.481893539
Arkansas	60	Crittenden	Clxl729	2013	1	1	587.6818237	0.067331366	9.481893539
Arkansas	60	Woodruff	Clxl729	2013	1	1	2398.440918	0.125064835	9.481893539
Arkansas	60	Cross	Clxl729	2013	1	1	1120.515747	0.042391989	9.481893539
Arkansas	30	Poinsett	Clxl729	2013	1	1	757.2325439	0.021645758	9.481893539
Arkansas	30	Jackson	Clxl729	2014	1	1	2403.711426	0.05700611	11.0964222
Arkansas	90	Chicot	Clxl729	2014	1	1	1481.31189	0.105065174	10.84423065
Arkansas	30	Poinsett	Clxl729	2014	1	1	1572.027344	0.031953517	12.86176205
Arkansas	50	Pulaski	Clxl729	2014	1	1	253.3474426	0.150215745	11.0964222
Arkansas	60	Woodruff	Clxl729	2014	1	1	5052.415039	0.201611251	11.0964222
Arkansas	60	Lonoke	Clxl729	2014	1	1	4319.866211	0.118961632	11.0964222
Arkansas	30	Lawrence	Clxl729	2014	1	1	144.5885315	0.003575651	11.0964222
Arkansas	90	Ashley	Clxl729	2014	1	1	889.1226807	0.196490481	11.0964222
Arkansas	60	Crittenden	Clxl729	2014	1	1	972.5353394	0.047087777	12.35737991
Arkansas	30	White	Clxl729	2014	1	1	682.284668	0.12780048	11.0964222
Arkansas	60	Lee	Clxl729	2014	1	1	1518.354126	0.12539807	11.0964222
Arkansas	60	Monroe	Clxl729	2014	1	1	1471.406738	0.061116334	11.0964222
Arkansas	60	Arkansas	Clxl729	2014	1	1	382.7419739	0.010375427	8.725823402
Arkansas	60	Cross	Clxl729	2014	1	1	117.3687515	0.003294367	11.0964222
Arkansas	30	Randolph	Clxl729	2014	1	1	2261.088623	0.156693757	11.0964222
Arkansas	60	Prairie	Clxl729	2014	1	1	1652.238525	0.064154297	10.69291592
Arkansas	30	Jackson	Clxl730	2006	2	1	1555.613037	0.042753868	14.06148529
Arkansas	60	Arkansas	Clxl730	2006	2	1	401.4485168	0.008947738	10.01606178
Arkansas	30	Craighead	Clxl730	2006	2	1	1581.512939	0.049296752	11.16754532
Arkansas	90	Drew	Clxl730	2006	2	1	239.5741119	0.052970652	11.16754532
Arkansas	60	St. Francis	Clxl730	2006	2	1	203.1523743	0.012830015	11.16754532
Arkansas	90	Ashley	Clxl730	2006	2	1	116.5495682	0.02496749	11.16754532
Arkansas	50	Faulkner	Clxl730	2006	2	1	235.1225586	0.220996574	11.16754532
Arkansas	60	Cross	Clxl730	2006	2	1	389.3079224	0.009812621	11.16754532
Arkansas	30	White	Clxl730	2006	2	1	507.8809204	0.089964151	11.16754532
Arkansas	60	Phillips	Clxl730	2006	2	1	579.510376	0.051002603	11.16754532
Arkansas	60	Lee	Clxl730	2006	2	1	912.1622314	0.101540677	11.16754532
Arkansas	60	Monroe	Clxl730	2006	2	1	999.1697388	0.051497582	11.16754532
Arkansas	30	Randolph	Clxl730	2006	2	1	1505.836548	0.112444095	11.16754532
Arkansas	90	Chicot	Clxl730	2006	2	1	71.62942505	0.007015736	11.16754532
Arkansas	90	Lincoln	Clxl730	2006	2	1	647.0928955	0.059798054	11.16754532
Arkansas	60	Prairie	Clxl730	2006	2	1	1047.327393	0.046447355	11.16754532
Arkansas	60	Crittenden	Clxl730	2006	2	1	144.068222	0.009842956	11.16754532
Arkansas	30	Mississippi	Clxl730	2006	2	1	160.6603394	0.010036404	10.85632801
Arkansas	90	Desha	Clxl730	2006	2	1	1578.680054	0.147002295	8.32434845
Arkansas	60	Woodruff	Clxl730	2006	2	1	1426.922852	0.06093283	11.16754532
Arkansas	50	Pulaski	Clxl730	2006	2	1	87.00749207	0.066296637	11.16754532
Arkansas	30	Lawrence	Clxl730	2006	2	1	3519.554199	0.084672004	11.16754532
Arkansas	30	Poinsett	Clxl730	2006	2	1	890.7138672	0.018435689	11.16754532
Arkansas	30	Clay	Clxl730	2006	2	1	1926.30542	0.059628949	12.57950497
Arkansas	30	Greene	Clxl730	2006	2	1	5245.944824	0.177383393	11.16754532
Arkansas	60	Lonoke	Clxl730	2006	2	1	1349.223145	0.043936059	11.16754532
Arkansas	60	Woodruff	Clxl730	2007	2	1	704.5583496	0.030868795	9.927001953
Arkansas	90	Desha	Clxl730	2007	2	1	178.0618439	0.015983146	9.927001953
Arkansas	90	Jefferson	Clxl730	2007	2	1	301.4910583	0.012836196	9.927001953
Arkansas	60	Arkansas	Clxl730	2007	2	1	887.0717163	0.020713834	9.927001953
Arkansas	90	Lincoln	Clxl730	2007	2	1	354.5049438	0.033050366	9.927001953
Arkansas	70	Lafayette	Clxl730	2007	2	1	157.4228516	0.197361737	9.927001953
Arkansas	30	Clay	Clxl730	2007	2	1	1580.703491	0.053271141	9.927001953
Arkansas	30	Poinsett	Clxl730	2007	2	1	855.9108887	0.018041765	9.927001953
Arkansas	30	Randolph	Clxl730	2007	2	1	691.2036743	0.052539296	9.927001953
Arkansas	30	White	Clxl730	2007	2	1	191.011795	0.038104467	9.927001953
Arkansas	60	Phillips	Clxl730	2007	2	1	418.0406494	0.052019339	9.927001953
Arkansas	30	Independence	Clxl730	2007	2	1	618.7648926	0.147529915	9.927001953
Arkansas	60	Prairie	Clxl730	2007	2	1	972.8651733	0.040238351	9.927001953
Arkansas	60	Cross	Clxl730	2007	2	1	380.8095398	0.011081148	9.927001953
Arkansas	90	Chicot	Clxl730	2007	2	1	131.9276428	0.013012934	9.927001953
Arkansas	30	Craighead	Clxl730	2007	2	1	1565.325439	0.049547184	9.927001953
Arkansas	60	Lonoke	Clxl730	2007	2	1	1166.709717	0.03910372	9.927001953
Arkansas	60	St. Francis	Clxl730	2007	2	1	120.5964279	0.008724419	9.927001953
Arkansas	30	Lawrence	Clxl730	2007	2	1	849.4359131	0.021367347	9.927001953
Arkansas	60	Monroe	Clxl730	2007	2	1	870.8842773	0.046235822	9.927001953
Arkansas	30	Jackson	Clxl730	2007	2	1	1481.150757	0.039930612	9.927001953
Arkansas	60	Crittenden	Clxl730	2007	2	1	842.1515503	0.056696817	9.927001953
Arkansas	90	Drew	Clxl730	2007	2	1	454.8670654	0.110012725	9.927001953
Arkansas	30	Greene	Clxl730	2007	2	1	5669.246094	0.207750022	9.927001953
Arkansas	90	Chicot	Clxl745	2009	1	1	1078.892822	0.072227791	5.506408215
Arkansas	60	Lonoke	Clxl745	2009	1	1	2736.486816	0.084577866	5.506408215
Arkansas	30	Mississippi	Clxl745	2009	1	1	297.4442139	0.01653097	5.506408215
Arkansas	30	Independence	Clxl745	2009	1	1	409.5422363	0.115643926	5.506408215
Arkansas	30	Craighead	Clxl745	2009	1	1	2342.32251	0.072988652	5.506408215
Arkansas	30	Randolph	Clxl745	2009	1	1	4405.816406	0.30099529	5.506408215
Arkansas	60	Lee	Clxl745	2009	1	1	294.2067261	0.028014336	5.506408215
Arkansas	60	Crittenden	Clxl745	2009	1	1	2474.654785	0.163542017	5.506408215
Arkansas	60	Cross	Clxl745	2009	1	1	2631.673096	0.072119333	5.506408215
Arkansas	30	Jackson	Clxl745	2009	1	1	2748.627197	0.075900137	5.506408215
Arkansas	30	Lawrence	Clxl745	2009	1	1	4831.546387	0.112667158	5.506408215
Arkansas	60	Woodruff	Clxl745	2009	1	1	2250.863525	0.10714905	5.506408215
Arkansas	30	Clay	Clxl745	2009	1	1	3335.017334	0.106663041	5.506408215
Arkansas	30	White	Clxl745	2009	1	1	612.289917	0.118937194	5.506408215
Arkansas	90	Lincoln	Clxl745	2009	1	1	2390.88501	0.191917881	5.506408215
Arkansas	90	Desha	Clxl745	2009	1	1	859.1483765	0.061335336	5.506408215
Arkansas	90	Jefferson	Clxl745	2009	1	1	356.1236877	0.012672264	5.506408215
Arkansas	30	Poinsett	Clxl745	2009	1	1	4115.251953	0.083349042	5.506408215
Arkansas	90	Ashley	Clxl745	2009	1	1	472.2685547	0.07797154	5.506408215
Arkansas	90	Drew	Clxl745	2009	1	1	785.4955444	0.151676178	5.506408215
Arkansas	60	Arkansas	Clxl745	2009	1	1	2855.059814	0.062351413	5.506408215
Arkansas	60	Prairie	Clxl745	2009	1	1	1181.278442	0.046587717	5.506408215
Arkansas	60	Monroe	Clxl745	2009	1	1	401.0438232	0.017365856	5.506408215
Arkansas	50	Faulkner	Clxl745	2009	1	1	293.8020325	0.416762352	5.506408215
Arkansas	30	Greene	Clxl745	2009	1	1	3632.056885	0.123301603	5.506408215
Arkansas	60	Prairie	Clxl745	2010	1	1	6261.706543	0.228501812	10.25209522
Arkansas	50	Faulkner	Clxl745	2010	1	1	384.8563843	0.345315903	10.25209522
Arkansas	90	Chicot	Clxl745	2010	1	1	5941.599609	0.287639827	10.25209522
Arkansas	70	Lafayette	Clxl745	2010	1	1	98.33869934	0.05001029	10.25209522
Arkansas	30	Craighead	Clxl745	2010	1	1	5311.503906	0.142435461	10.25209522
Arkansas	60	Lonoke	Clxl745	2010	1	1	11545.28711	0.304878443	10.25209522
Arkansas	90	Lincoln	Clxl745	2010	1	1	3100.704102	0.217738494	10.25209522
Arkansas	30	Lawrence	Clxl745	2010	1	1	10972.25195	0.227118909	10.25209522
Arkansas	60	Crittenden	Clxl745	2010	1	1	4653.484375	0.238593221	10.25209522
Arkansas	30	Jackson	Clxl745	2010	1	1	6662.345703	0.152140766	10.01199055
Arkansas	60	Arkansas	Clxl745	2010	1	1	7353.144531	0.14553231	11.27033329
Arkansas	30	Randolph	Clxl745	2010	1	1	5946.86084	0.342237651	10.25209522
Arkansas	30	Poinsett	Clxl745	2010	1	1	4430.502441	0.075011991	10.25209522
Arkansas	30	White	Clxl745	2010	1	1	2264.622803	0.325538099	10.25209522
Arkansas	30	Greene	Clxl745	2010	1	1	10470.8457	0.301793933	10.25209522
Arkansas	70	Miller	Clxl745	2010	1	1	59.48884201	0.038837519	10.25209522
Arkansas	90	Desha	Clxl745	2010	1	1	1137.167603	0.055338923	10.25209522
Arkansas	90	Ashley	Clxl745	2010	1	1	3167.072754	0.355662614	10.25209522
Arkansas	60	Cross	Clxl745	2010	1	1	6936.722656	0.170888796	10.25209522
Arkansas	60	Phillips	Clxl745	2010	1	1	3116.082275	0.164751694	10.25209522
Arkansas	60	Lee	Clxl745	2010	1	1	2239.937012	0.160420835	10.25209522
Arkansas	90	Jefferson	Clxl745	2010	1	1	9535.616211	0.276762426	10.25209522
Arkansas	30	Clay	Clxl745	2010	1	1	9350.270508	0.25	10.94840813
Arkansas	30	Independence	Clxl745	2010	1	1	1926.30542	0.356848359	10.25209522
Arkansas	60	St. Francis	Clxl745	2010	1	1	20.23430061	0.000980546	10.25209522
Arkansas	30	Mississippi	Clxl745	2010	1	1	4466.114746	0.207463115	8.777651787
Arkansas	90	Drew	Clxl745	2010	1	1	1352.460571	0.200624317	10.25209522
Arkansas	60	Woodruff	Clxl745	2010	1	1	3181.236572	0.123990528	10.25209522
Arkansas	60	Monroe	Clxl745	2010	1	1	6472.547852	0.217200592	10.25209522
Arkansas	30	Poinsett	Clxl745	2011	1	1	4686.668457	0.117344871	8.448412895
Arkansas	30	Jackson	Clxl745	2011	1	1	5636.062012	0.202115923	7.263113022
Arkansas	60	Phillips	Clxl745	2011	1	1	3894.293457	0.524557114	8.448412895
Arkansas	60	Lonoke	Clxl745	2011	1	1	13387.82227	0.425305963	8.448412895
Arkansas	60	Monroe	Clxl745	2011	1	1	5783.367676	0.336187631	8.448412895
Arkansas	90	Desha	Clxl745	2011	1	1	2186.518555	0.318347871	8.448412895
Arkansas	30	Lawrence	Clxl745	2011	1	1	9716.510742	0.263712853	8.448412895
Arkansas	30	White	Clxl745	2011	1	1	1830.799438	0.494858891	8.448412895
Arkansas	90	Jefferson	Clxl745	2011	1	1	17965.63086	0.776145995	8.448412895
Arkansas	60	Crittenden	Clxl745	2011	1	1	4370.608887	0.486114264	8.448412895
Arkansas	60	Lee	Clxl745	2011	1	1	1292.971802	0.27614522	8.448412895
Arkansas	60	Prairie	Clxl745	2011	1	1	5386.775391	0.249995306	8.448412895
Arkansas	60	Cross	Clxl745	2011	1	1	7846.457031	0.263144314	8.448412895
Arkansas	90	Chicot	Clxl745	2011	1	1	7061.770508	0.646799326	8.448412895
Arkansas	90	Drew	Clxl745	2011	1	1	766.4752808	0.239141405	8.448412895
Arkansas	30	Randolph	Clxl745	2011	1	1	3821.449951	0.308504045	8.448412895
Arkansas	30	Clay	Clxl745	2011	1	1	7329.268066	0.302131981	9.633711815
Arkansas	60	Arkansas	Clxl745	2011	1	1	9022.878906	0.247439146	8.448412895
Arkansas	30	Mississippi	Clxl745	2011	1	1	521.6402588	0.051787868	8.448412895
Arkansas	30	Craighead	Clxl745	2011	1	1	5582.23877	0.209530175	8.448412895
Arkansas	30	Greene	Clxl745	2011	1	1	9380.216797	0.401034623	8.448412895
Arkansas	30	Independence	Clxl745	2011	1	1	365.8361511	0.141670585	8.448412895
Arkansas	90	Ashley	Clxl745	2011	1	1	1607.412842	0.419208437	8.448412895
Arkansas	60	St. Francis	Clxl745	2011	1	1	309.9894714	0.023633223	8.448412895
Arkansas	90	Lincoln	Clxl745	2011	1	1	865.6233521	0.110422798	8.448412895
Arkansas	60	Woodruff	Clxl745	2011	1	1	3768.436035	0.210693032	8.448412895
Arkansas	60	Monroe	Clxl745	2012	1	1	4649.567383	0.229140237	8.385129929
Arkansas	90	Jefferson	Clxl745	2012	1	1	9652.439453	0.398644805	8.385129929
Arkansas	60	St. Francis	Clxl745	2012	1	1	68.5582428	0.005594296	8.385129929
Arkansas	50	Pulaski	Clxl745	2012	1	1	539.5597534	0.400000006	8.385129929
Arkansas	90	Ashley	Clxl745	2012	1	1	387.6170654	0.128871128	8.385129929
Arkansas	30	Lawrence	Clxl745	2012	1	1	12387.72168	0.318426579	8.385129929
Arkansas	60	Lee	Clxl745	2012	1	1	3458.411377	0.465172291	8.385129929
Arkansas	30	Clay	Clxl745	2012	1	1	10441.92188	0.33304888	12.70026779
Arkansas	60	Arkansas	Clxl745	2012	1	1	12351.9834	0.343366385	8.872265816
Arkansas	60	Prairie	Clxl745	2012	1	1	7936.271484	0.360465676	8.385129929
Arkansas	70	Lafayette	Clxl745	2012	1	1	324.8309326	0.29998824	8.385129929
Arkansas	30	Randolph	Clxl745	2012	1	1	1100.247192	0.079897486	8.385129929
Arkansas	30	Jackson	Clxl745	2012	1	1	7908.92041	0.256595314	3.703638554
Arkansas	60	Lonoke	Clxl745	2012	1	1	14556.62598	0.462954491	8.385129929
Arkansas	30	Craighead	Clxl745	2012	1	1	6486.42041	0.236157656	8.385129929
Arkansas	60	Cross	Clxl745	2012	1	1	10058.61719	0.346054465	8.385129929
Arkansas	60	Crittenden	Clxl745	2012	1	1	4707.852539	0.367298752	8.385129929
Arkansas	30	White	Clxl745	2012	1	1	2317.62085	0.463781625	8.385129929
Arkansas	60	Woodruff	Clxl745	2012	1	1	5260.650879	0.244262174	8.385129929
Arkansas	50	Faulkner	Clxl745	2012	1	1	163.220459	0.150214598	8.385129929
Arkansas	90	Lincoln	Clxl745	2012	1	1	3723.86377	0.499000013	8.385129929
Arkansas	90	Drew	Clxl745	2012	1	1	1439.142212	0.41694352	8.385129929
Arkansas	30	Poinsett	Clxl745	2012	1	1	5688.66748	0.131748185	8.385129929
Arkansas	90	Desha	Clxl745	2012	1	1	1409.596069	0.242593706	8.385129929
Arkansas	30	Mississippi	Clxl745	2012	1	1	735.7731323	0.053328957	8.264348984
Arkansas	60	Phillips	Clxl745	2012	1	1	3295.565918	0.504542232	8.385129929
Arkansas	30	Greene	Clxl745	2012	1	1	6347.811035	0.196994781	8.385129929
Arkansas	30	Independence	Clxl745	2012	1	1	382.9837036	0.081357993	8.385129929
Arkansas	90	Chicot	Clxl745	2012	1	1	4143.775391	0.387225568	8.385129929
Arkansas	50	Pulaski	Clxl745	2013	1	1	763.9024658	0.560000002	8.462225914
Arkansas	60	Lee	Clxl745	2013	1	1	2232.916748	0.333585203	8.462225914
Arkansas	30	Craighead	Clxl745	2013	1	1	3179.561279	0.135493353	8.462225914
Arkansas	60	Monroe	Clxl745	2013	1	1	589.5828247	0.039164666	8.462225914
Arkansas	90	Chicot	Clxl745	2013	1	1	2431.81665	0.239341408	8.462225914
Arkansas	60	Phillips	Clxl745	2013	1	1	1838.936523	0.249999017	8.462225914
Arkansas	30	Lawrence	Clxl745	2013	1	1	464.172699	0.013691426	8.462225914
Arkansas	30	Greene	Clxl745	2013	1	1	8535.902344	0.335851133	8.462225914
Arkansas	60	Crittenden	Clxl745	2013	1	1	2109.6521	0.241705209	8.462225914
Arkansas	90	Drew	Clxl745	2013	1	1	689.2384644	0.239341393	8.462225914
Arkansas	90	Ashley	Clxl745	2013	1	1	439.0985107	0.239341393	8.462225914
Arkansas	90	Jefferson	Clxl745	2013	1	1	5759.118652	0.256703436	8.462225914
Arkansas	30	Jackson	Clxl745	2013	1	1	5444.650391	0.196985856	8.189800262
Arkansas	50	Faulkner	Clxl745	2013	1	1	190.2460938	0.259072572	8.462225914
Arkansas	60	Lonoke	Clxl745	2013	1	1	15493.56738	0.559121907	8.462225914
Arkansas	90	Desha	Clxl745	2013	1	1	1712.102905	0.440452367	8.905823708
Arkansas	70	Lafayette	Clxl745	2013	1	1	384.1449585	0.300000012	8.462225914
Arkansas	60	St. Francis	Clxl745	2013	1	1	380.0832214	0.035503093	8.462225914
Arkansas	30	Independence	Clxl745	2013	1	1	157.5106201	0.050133362	8.462225914
Arkansas	30	Mississippi	Clxl745	2013	1	1	601.7543335	0.054544825	7.207172394
Arkansas	60	Arkansas	Clxl745	2013	1	1	9165.726563	0.315071017	10.16471481
Arkansas	30	Clay	Clxl745	2013	1	1	7911.392578	0.301966727	7.84361887
Arkansas	90	Lincoln	Clxl745	2013	1	1	3344.819092	0.682850301	8.462225914
Arkansas	60	Cross	Clxl745	2013	1	1	5559.088379	0.210314602	8.462225914
Arkansas	60	Woodruff	Clxl745	2013	1	1	3932.903076	0.20507817	8.462225914
Arkansas	30	Randolph	Clxl745	2013	1	1	1505.101685	0.12760897	8.462225914
Arkansas	60	Prairie	Clxl745	2013	1	1	6346.181152	0.289320767	8.462225914
Arkansas	30	Poinsett	Clxl745	2013	1	1	4356.476563	0.124531418	8.462225914
Arkansas	30	White	Clxl745	2013	1	1	328.0780029	0.082016565	8.462225914
Arkansas	30	Jackson	Clxl745	2014	1	1	4790.895996	0.113620266	10.75848579
Arkansas	50	Pulaski	Clxl745	2014	1	1	959.3422852	0.5688169	10.75848579
Arkansas	90	Jefferson	Clxl745	2014	1	1	22495.88867	0.767126381	10.75848579
Arkansas	60	St. Francis	Clxl745	2014	1	1	456.8136292	0.029362841	10.75848579
Arkansas	30	Poinsett	Clxl745	2014	1	1	2620.045654	0.05325586	13.36614513
Arkansas	90	Lincoln	Clxl745	2014	1	1	1891.810913	0.217271745	10.75848579
Arkansas	40	Pope	Clxl745	2014	1	1	482.7519531	0.541000009	10.75848579
Arkansas	60	Crittenden	Clxl745	2014	1	1	5584.830078	0.270403773	12.05474949
Arkansas	30	Randolph	Clxl745	2014	1	1	568.7768555	0.039416313	10.75848579
Arkansas	70	Lafayette	Clxl745	2014	1	1	538.2756958	0.300000012	10.75848579
Arkansas	90	Ashley	Clxl745	2014	1	1	1111.40332	0.245613083	10.75848579
Arkansas	60	Lonoke	Clxl745	2014	1	1	17108.38086	0.471135169	10.75848579
Arkansas	50	Faulkner	Clxl745	2014	1	1	271.6590881	0.25999999	10.75848579
Arkansas	30	Independence	Clxl745	2014	1	1	1379.496338	0.267430812	10.75848579
Arkansas	60	Monroe	Clxl745	2014	1	1	3555.899658	0.147697806	10.75848579
Arkansas	30	Lawrence	Clxl745	2014	1	1	4337.655762	0.107269526	10.75848579
Arkansas	60	Arkansas	Clxl745	2014	1	1	11434.58887	0.309970558	9.129329681
Arkansas	60	Lee	Clxl745	2014	1	1	1214.68335	0.100318454	10.75848579
Arkansas	30	Clay	Clxl745	2014	1	1	7226.557617	0.219091177	10.08765697
Arkansas	30	Craighead	Clxl745	2014	1	1	2216.967773	0.076609127	11.65124321
Arkansas	60	Phillips	Clxl745	2014	1	1	1255.353516	0.095029853	10.94510746
Arkansas	30	Mississippi	Clxl745	2014	1	1	3572.447021	0.16488184	10.75848579
Arkansas	90	Desha	Clxl745	2014	1	1	2771.889648	0.271093577	9.734588623
Arkansas	90	Chicot	Clxl745	2014	1	1	5078.783691	0.360223472	9.331082344
Arkansas	60	Cross	Clxl745	2014	1	1	4727.352539	0.132689789	10.75848579
Arkansas	60	Prairie	Clxl745	2014	1	1	8168.962402	0.317190319	10.18853378
Arkansas	60	Woodruff	Clxl745	2014	1	1	2020.966064	0.080644503	10.75848579
Arkansas	90	Drew	Clxl745	2014	1	1	1278.128906	0.279192924	10.75848579
Arkansas	30	White	Clxl745	2014	1	1	851.749939	0.159543455	10.75848579
Arkansas	30	Greene	Clxl745	2014	1	1	11342.47559	0.35747543	11.0964222
Arkansas	90	Chicot	Clxl753	2013	2	1	2790.772705	0.274670154	11.84604168
Arkansas	60	Monroe	Clxl753	2013	2	1	388.4310303	0.025802605	11.84604168
Arkansas	60	Prairie	Clxl753	2013	2	1	2680.108154	0.122185446	11.84604168
Arkansas	30	Independence	Clxl753	2013	2	1	1485.230591	0.472727507	11.84604168
Arkansas	60	Arkansas	Clxl753	2013	2	1	4193.507813	0.144151449	12.72216892
Arkansas	90	Ashley	Clxl753	2013	2	1	503.9130554	0.274670154	11.84604168
Arkansas	60	Lonoke	Clxl753	2013	2	1	1287.063354	0.046446718	11.84604168
Arkansas	30	Lawrence	Clxl753	2013	2	1	312.4239197	0.009215383	11.84604168
Arkansas	50	Conway	Clxl753	2013	2	1	30.78825569	0.044643063	11.84604168
Arkansas	30	Craighead	Clxl753	2013	2	1	333.6870728	0.014219692	11.84604168
Arkansas	60	Woodruff	Clxl753	2013	2	1	1879.453613	0.09800265	11.84604168
Arkansas	60	St. Francis	Clxl753	2013	2	1	274.2029114	0.025612948	11.84604168
Arkansas	30	Jackson	Clxl753	2013	2	1	473.834137	0.017143181	10.20226383
Arkansas	60	Crittenden	Clxl753	2013	2	1	564.4456787	0.064669177	11.84604168
Arkansas	30	Poinsett	Clxl753	2013	2	1	1252.141846	0.035792917	11.84604168
Arkansas	70	Lafayette	Clxl753	2013	2	1	128.0483093	0.099999994	11.84604168
Arkansas	60	Cross	Clxl753	2013	2	1	648.9440308	0.02455122	11.84604168
Arkansas	60	Lee	Clxl753	2013	2	1	374.5267334	0.055952184	11.84604168
Arkansas	30	Clay	Clxl753	2013	2	1	1935.483887	0.073874697	12.61369228
Arkansas	90	Lincoln	Clxl753	2013	2	1	1104.36377	0.225457683	11.84604168
Arkansas	50	Pulaski	Clxl753	2013	2	1	68.20557404	0.049999997	11.84604168
Arkansas	90	Drew	Clxl753	2013	2	1	790.975708	0.274670154	11.84604168
Arkansas	30	Greene	Clxl753	2013	2	1	3213.563721	0.126439944	11.84604168
Arkansas	30	Poinsett	Clxl753	2014	1	1	2358.041016	0.047930274	13.51745987
Arkansas	90	Chicot	Clxl753	2014	1	1	2609.93042	0.185114831	11.44949055
Arkansas	30	White	Clxl753	2014	1	1	2204.741943	0.412975848	12.51878166
Arkansas	50	Faulkner	Clxl753	2014	1	1	261.2106628	0.25	12.51878166
Arkansas	30	Craighead	Clxl753	2014	1	1	2178.437012	0.075277664	13.46702194
Arkansas	90	Jefferson	Clxl753	2014	1	1	1025.203247	0.034960188	12.51878166
Arkansas	30	Jackson	Clxl753	2014	1	1	3249.60376	0.077067181	12.51878166
Arkansas	30	Greene	Clxl753	2014	1	1	2181.844727	0.068764165	14.12271976
Arkansas	50	Pulaski	Clxl753	2014	1	1	168.8983002	0.100143827	12.51878166
Arkansas	60	Crittenden	Clxl753	2014	1	1	4576.098633	0.221563488	13.26526833
Arkansas	30	Randolph	Clxl753	2014	1	1	2435.531738	0.168782681	12.51878166
Arkansas	90	Ashley	Clxl753	2014	1	1	1066.947266	0.235788584	12.51878166
Arkansas	60	Lee	Clxl753	2014	1	1	1822.024902	0.150477678	12.51878166
Arkansas	60	St. Francis	Clxl753	2014	1	1	2388.568115	0.153531194	12.51878166
Arkansas	30	Mississippi	Clxl753	2014	1	1	2126.456543	0.09814395	12.51878166
Arkansas	60	Woodruff	Clxl753	2014	1	1	2020.966064	0.080644503	12.51878166
Arkansas	60	Arkansas	Clxl753	2014	1	1	9093.220703	0.246500403	11.44949055
Arkansas	60	Prairie	Clxl753	2014	1	1	2898.664063	0.112551399	11.0964222
Arkansas	90	Desha	Clxl753	2014	1	1	848.7518311	0.083008774	12.76088619
Arkansas	30	Lawrence	Clxl753	2014	1	1	1904.953857	0.047109202	12.51878166
Arkansas	60	Phillips	Clxl753	2014	1	1	3964.27417	0.300094277	11.24773693
Arkansas	30	Clay	Clxl753	2014	1	1	4248.644531	0.12880829	12.81132412
Arkansas	70	Lafayette	Clxl753	2014	1	1	179.4252319	0.100000001	12.51878166
Arkansas	90	Lincoln	Clxl753	2014	1	1	4420.064453	0.507637978	12.51878166
Arkansas	60	Cross	Clxl753	2014	1	1	4564.340332	0.128114268	12.51878166
Arkansas	90	Drew	Clxl753	2014	1	1	629.6162109	0.137532607	12.51878166
Arkansas	60	Monroe	Clxl753	2014	1	1	1226.172241	0.050930277	12.51878166
Arkansas	60	Lonoke	Clxl753	2014	1	1	3920.670654	0.107968472	12.51878166
Arkansas	60	Prairie	Clxl8	2003	1	1	359.3611755	0.015539961	11.19941807
Arkansas	60	Cross	Clxl8	2003	1	1	465.7935791	0.010855214	11.19941807
Arkansas	30	Poinsett	Clxl8	2003	1	1	530.1386719	0.010281122	11.19941807
Arkansas	30	Randolph	Clxl8	2003	1	1	32.37488174	0.002766156	11.19941807
Arkansas	60	Arkansas	Clxl8	2003	1	1	246.0490875	0.00545008	10.39818192
Arkansas	30	Greene	Clxl8	2003	1	1	1224.984497	0.049002782	11.19941807
Arkansas	90	Desha	Clxl8	2003	1	1	427.7531128	0.024581395	11.19941807
Arkansas	60	Crittenden	Clxl8	2003	1	1	101.5761871	0.006816392	11.19941807
Arkansas	50	Faulkner	Clxl8	2003	1	1	59.08415604	0.045739349	11.19941807
Arkansas	60	Lonoke	Clxl8	2003	1	1	21.85304451	0.000699572	11.19941807
Arkansas	60	St. Francis	Clxl8	2003	1	1	6.879662037	0.000358355	11.19941807
Arkansas	30	Mississippi	Clxl8	2003	1	1	421.6828003	0.026519392	11.19941807
Arkansas	30	Lawrence	Clxl8	2003	1	1	248.881897	0.006460016	11.19941807
Arkansas	30	Craighead	Clxl8	2003	1	1	256.1662292	0.008084601	11.19941807
Arkansas	60	Phillips	Clxl8	2003	1	1	123.8339157	0.011965745	11.19941807
Arkansas	60	Monroe	Clxl8	2003	1	1	10.11715031	0.000486013	11.19941807
Arkansas	30	Clay	Clxl8	2003	1	1	520.0214844	0.016524993	12.0700531
Arkansas	30	Jackson	Clxl8	2003	1	1	801.6829834	0.023999905	11.13002014
Arkansas	60	Woodruff	Clxl8	2003	1	1	343.5783997	0.013581391	11.19941807
Arkansas	30	Clay	Clxl8	2004	1	1	960.9268799	0.029078061	13.51281834
Arkansas	60	Arkansas	Clxl8	2004	1	1	302.5027771	0.006392905	9.996310234
Arkansas	30	Jackson	Clxl8	2004	1	1	1630.479858	0.041224558	11.79477215
Arkansas	60	Lee	Clxl8	2004	1	1	60.90524292	0.004880421	10.79524899
Arkansas	30	Greene	Clxl8	2004	1	1	2303.472656	0.0898472	10.79524899
Arkansas	90	Chicot	Clxl8	2004	1	1	82.15126038	0.006263113	10.79524899
Arkansas	90	Drew	Clxl8	2004	1	1	85.59108734	0.012575437	10.79524899
Arkansas	90	Desha	Clxl8	2004	1	1	384.8563843	0.021356868	9.643081665
Arkansas	30	Poinsett	Clxl8	2004	1	1	740.3730469	0.013745769	10.79524899
Arkansas	60	Cross	Clxl8	2004	1	1	845.1867065	0.020087428	10.79524899
Arkansas	30	Mississippi	Clxl8	2004	1	1	330.2237854	0.019703006	9.029265404
Arkansas	60	Woodruff	Clxl8	2004	1	1	520.8308716	0.019951941	10.79524899
Arkansas	30	Craighead	Clxl8	2004	1	1	581.5337524	0.017421138	10.79524899
Arkansas	60	Crittenden	Clxl8	2004	1	1	16.18744087	0.000956961	10.79524899
Arkansas	30	Lawrence	Clxl8	2004	1	1	752.5136108	0.019048253	10.79524899
Arkansas	60	Lonoke	Clxl8	2004	1	1	189.5953979	0.00578563	10.79524899
Arkansas	60	Monroe	Clxl8	2004	1	1	93.48246765	0.004227827	10.79524899
Arkansas	30	Randolph	Clxl8	2004	1	1	1123.812988	0.091108926	10.79524899
Arkansas	60	Prairie	Clxl8	2004	1	1	528.9246216	0.019561477	10.79524899
Arkansas	90	Lincoln	Clxl8	2004	1	1	421.8851624	0.029386478	10.79524899
Arkansas	60	St. Francis	Clxl8	2004	1	1	94.69652557	0.004849741	10.79524899
Arkansas	60	Woodruff	Clxl8	2005	1	1	1038.828979	0.040378142	10.60671139
Arkansas	30	Poinsett	Clxl8	2005	1	1	857.9343262	0.015899206	10.60671139
Arkansas	50	Pulaski	Clxl8	2005	1	1	25.89990425	0.013562196	10.60671139
Arkansas	30	Craighead	Clxl8	2005	1	1	978.9354248	0.027921418	10.60671139
Arkansas	60	Lonoke	Clxl8	2005	1	1	451.224884	0.012665848	10.60671139
Arkansas	60	Monroe	Clxl8	2005	1	1	200.7242584	0.00846691	10.60671139
Arkansas	30	Greene	Clxl8	2005	1	1	1604.175293	0.052545067	10.60671139
Arkansas	90	Lincoln	Clxl8	2005	1	1	536.6136475	0.039375223	10.60671139
Arkansas	90	Drew	Clxl8	2005	1	1	366.6455078	0.046480607	10.60671139
Arkansas	60	Prairie	Clxl8	2005	1	1	227.8382111	0.007784091	10.60671139
Arkansas	60	Cross	Clxl8	2005	1	1	1585.155029	0.035247326	10.60671139
Arkansas	90	Chicot	Clxl8	2005	1	1	188.1789856	0.012563832	10.60671139
Arkansas	30	Clay	Clxl8	2005	1	1	948.9886475	0.027174227	12.07618904
Arkansas	30	Jackson	Clxl8	2005	1	1	3178.808594	0.078558646	10.78862286
Arkansas	30	Lawrence	Clxl8	2005	1	1	1448.775879	0.032819647	10.60671139
Arkansas	30	Mississippi	Clxl8	2005	1	1	178.4665222	0.00895177	11.78468418
Arkansas	60	Arkansas	Clxl8	2005	1	1	127.0714035	0.002584064	7.777348518
Arkansas	90	Desha	Clxl8	2005	1	1	947.3699341	0.046427228	10.60671139
Arkansas	30	Randolph	Clxl8	2005	1	1	1083.344482	0.076949619	10.60671139
Arkansas	30	Lawrence	Clxl8	2006	1	1	3432.546631	0.082578808	9.113420486
Arkansas	30	Clay	Clxl8	2006	1	1	2024.23938	0.0626605	8.891972542
Arkansas	30	Randolph	Clxl8	2006	1	1	1585.559692	0.118397191	9.113420486
Arkansas	30	Mississippi	Clxl8	2006	1	1	176.8477783	0.011047629	10.12408352
Arkansas	70	Lafayette	Clxl8	2006	1	1	121.8104858	0.075914249	9.113420486
Arkansas	50	Pulaski	Clxl8	2006	1	1	330.2237854	0.251618892	9.113420486
Arkansas	90	Chicot	Clxl8	2006	1	1	673.8021851	0.065995485	9.113420486
Arkansas	30	Craighead	Clxl8	2006	1	1	2590.799805	0.080756858	9.113420486
Arkansas	60	Lonoke	Clxl8	2006	1	1	1808.946411	0.058906473	9.113420486
Arkansas	90	Drew	Clxl8	2006	1	1	81.34188843	0.017984968	9.113420486
Arkansas	30	White	Clxl8	2006	1	1	479.9576111	0.08501792	9.113420486
Arkansas	60	Phillips	Clxl8	2006	1	1	590.8415527	0.051999856	9.113420486
Arkansas	60	Crittenden	Clxl8	2006	1	1	389.3079224	0.026598098	9.113420486
Arkansas	60	Lee	Clxl8	2006	1	1	665.7084961	0.074105777	9.113420486
Arkansas	90	Ashley	Clxl8	2006	1	1	125.8573456	0.026961422	9.113420486
Arkansas	60	Arkansas	Clxl8	2006	1	1	1114.505249	0.024840798	8.964994431
Arkansas	60	Prairie	Clxl8	2006	1	1	865.218689	0.038371112	9.113420486
Arkansas	30	Greene	Clxl8	2006	1	1	3651.886475	0.123482808	9.113420486
Arkansas	60	Monroe	Clxl8	2006	1	1	719.5317383	0.037084933	9.113420486
Arkansas	60	Woodruff	Clxl8	2006	1	1	1697.657715	0.072493821	9.113420486
Arkansas	30	Poinsett	Clxl8	2006	1	1	2672.546387	0.055315442	9.113420486
Arkansas	60	Cross	Clxl8	2006	1	1	1012.11969	0.025510777	9.113420486
Arkansas	90	Lincoln	Clxl8	2006	1	1	808.5626221	0.074719518	9.113420486
Arkansas	30	Jackson	Clxl8	2006	1	1	2693.994629	0.074040703	9.17356205
Arkansas	90	Desha	Clxl8	2006	1	1	783.87677	0.072992422	8.412489891
Arkansas	90	Chicot	Cocodrie	2002	3	0	10055.2334	0.686381221	9.084429741
Arkansas	30	Craighead	Cocodrie	2002	3	0	9031.782227	0.280867338	9.084429741
Arkansas	50	Faulkner	Cocodrie	2002	3	0	834.0578613	0.689759016	9.084429741
Arkansas	60	Phillips	Cocodrie	2002	3	0	5044.006348	0.343881905	9.084429741
Arkansas	60	Crittenden	Cocodrie	2002	3	0	5868.351563	0.338808388	9.084429741
Arkansas	90	Ashley	Cocodrie	2002	3	0	3258.126953	0.480656713	9.084429741
Arkansas	90	Desha	Cocodrie	2002	3	0	12771.08105	0.671104133	9.448466301
Arkansas	30	Jackson	Cocodrie	2002	3	0	3857.871582	0.114878953	9.705615997
Arkansas	30	Greene	Cocodrie	2002	3	0	3808.095215	0.151681229	9.084429741
Arkansas	60	Cross	Cocodrie	2002	3	0	6636.445801	0.150134116	9.084429741
Arkansas	90	Lincoln	Cocodrie	2002	3	0	8926.563477	0.697662652	9.084429741
Arkansas	60	Lee	Cocodrie	2002	3	0	3362.940674	0.227496713	9.084429741
Arkansas	50	Pulaski	Cocodrie	2002	3	0	520.8308716	0.255154639	9.084429741
Arkansas	70	Lafayette	Cocodrie	2002	3	0	796.017334	0.51237303	9.084429741
Arkansas	60	Arkansas	Cocodrie	2002	3	0	14595.80957	0.318660915	8.812927246
Arkansas	30	Randolph	Cocodrie	2002	3	0	1544.686401	0.158889398	9.084429741
Arkansas	60	Lonoke	Cocodrie	2002	3	0	6920.130371	0.231131047	9.084429741
Arkansas	30	White	Cocodrie	2002	3	0	3965.922852	0.460504681	9.084429741
Arkansas	90	Drew	Cocodrie	2002	3	0	2761.577148	0.53778863	9.084429741
Arkansas	30	Clay	Cocodrie	2002	3	0	5097.82959	0.163427606	8.37071228
Arkansas	60	St. Francis	Cocodrie	2002	3	0	5513.441895	0.256374538	9.084429741
Arkansas	60	Prairie	Cocodrie	2002	3	0	11985.18066	0.434303135	9.084429741
Arkansas	30	Poinsett	Cocodrie	2002	3	0	5012.845703	0.094360612	9.084429741
Arkansas	60	Monroe	Cocodrie	2002	3	0	8499.21582	0.37965259	9.084429741
Arkansas	60	Woodruff	Cocodrie	2002	3	0	6326.86084	0.273623049	9.084429741
Arkansas	30	Lawrence	Cocodrie	2002	3	0	12438.83398	0.343537658	9.084429741
Arkansas	90	Jefferson	Cocodrie	2002	3	0	10677.63965	0.44857952	9.084429741
Arkansas	30	Mississippi	Cocodrie	2002	3	0	6026.583984	0.33097747	9.084429741
Arkansas	70	Miller	Cocodrie	2003	3	0	1797.615234	0.763361394	9.368673325
Arkansas	30	White	Cocodrie	2003	3	0	2521.193848	0.387703031	9.368673325
Arkansas	60	Woodruff	Cocodrie	2003	3	0	5493.208008	0.217142314	9.368673325
Arkansas	30	Poinsett	Cocodrie	2003	3	0	2643.813721	0.051272191	9.368673325
Arkansas	90	Chicot	Cocodrie	2003	3	0	7112.356445	0.533448696	9.368673325
Arkansas	60	Arkansas	Cocodrie	2003	3	0	10141.83594	0.224645481	9.333713531
Arkansas	30	Greene	Cocodrie	2003	3	0	6386.754395	0.255487919	9.368673325
Arkansas	60	St. Francis	Cocodrie	2003	3	0	3978.872803	0.207255632	9.368673325
Arkansas	50	Faulkner	Cocodrie	2003	3	0	461.342041	0.357142866	9.368673325
Arkansas	30	Mississippi	Cocodrie	2003	3	0	2002.791016	0.12595439	9.368673325
Arkansas	60	Crittenden	Cocodrie	2003	3	0	3490.416748	0.234228596	9.368673325
Arkansas	60	Phillips	Cocodrie	2003	3	0	4469.352051	0.431861728	9.368673325
Arkansas	30	Jackson	Cocodrie	2003	3	0	3874.059082	0.115977325	9.970612526
Arkansas	90	Lincoln	Cocodrie	2003	3	0	8126.904297	0.620523453	9.368673325
Arkansas	60	Lonoke	Cocodrie	2003	3	0	6212.739258	0.198885858	9.368673325
Arkansas	60	Lee	Cocodrie	2003	3	0	231.8850708	0.024462091	9.368673325
Arkansas	90	Jefferson	Cocodrie	2003	3	0	4402.579102	0.186574966	9.368673325
Arkansas	90	Drew	Cocodrie	2003	3	0	2315.208496	0.359652966	9.368673325
Arkansas	30	Randolph	Cocodrie	2003	3	0	2320.064941	0.198229671	9.368673325
Arkansas	60	Monroe	Cocodrie	2003	3	0	7029.395996	0.337681532	9.368673325
Arkansas	70	Lafayette	Cocodrie	2003	3	0	677.4443359	0.528409064	9.368673325
Arkansas	60	Cross	Cocodrie	2003	3	0	3138.339844	0.073138297	9.368673325
Arkansas	90	Ashley	Cocodrie	2003	3	0	3302.642334	0.526074886	9.368673325
Arkansas	30	Clay	Cocodrie	2003	3	0	3456.018555	0.109823696	8.801692009
Arkansas	90	Desha	Cocodrie	2003	3	0	8947.607422	0.514186025	9.368673325
Arkansas	60	Prairie	Cocodrie	2003	3	0	7396.445801	0.31984669	9.368673325
Arkansas	30	Lawrence	Cocodrie	2003	3	0	8965.008789	0.232697129	9.368673325
Arkansas	30	Craighead	Cocodrie	2003	3	0	7074.720703	0.223278031	9.368673325
Arkansas	60	Phillips	Cocodrie	2004	3	0	3900.768311	0.374781281	8.490649223
Arkansas	50	Pulaski	Cocodrie	2004	3	0	62.32164383	0.023674097	8.490649223
Arkansas	70	Lafayette	Cocodrie	2004	3	0	496.9544067	0.310179323	8.490649223
Arkansas	60	Lonoke	Cocodrie	2004	3	0	5005.15625	0.152735665	8.490649223
Arkansas	30	Clay	Cocodrie	2004	3	0	2805.687988	0.084901325	10.03325367
Arkansas	30	Lawrence	Cocodrie	2004	3	0	9234.93457	0.233762383	8.490649223
Arkansas	60	Woodruff	Cocodrie	2004	3	0	5045.220215	0.193271831	8.490649223
Arkansas	60	Cross	Cocodrie	2004	3	0	1827.562012	0.043435398	8.490649223
Arkansas	30	Poinsett	Cocodrie	2004	3	0	1666.092285	0.030932676	8.490649223
Arkansas	60	Lee	Cocodrie	2004	3	0	997.9556885	0.079967573	8.490649223
Arkansas	90	Ashley	Cocodrie	2004	3	0	2354.463135	0.391916454	8.490649223
Arkansas	90	Jefferson	Cocodrie	2004	3	0	2723.536865	0.107824922	8.490649223
Arkansas	90	Lincoln	Cocodrie	2004	3	0	4536.530273	0.315992743	8.490649223
Arkansas	30	Craighead	Cocodrie	2004	3	0	6171.866211	0.184891984	8.490649223
Arkansas	90	Desha	Cocodrie	2004	3	0	5561.194824	0.308607846	6.811715126
Arkansas	30	Mississippi	Cocodrie	2004	3	0	703.3442383	0.04196547	7.377811432
Arkansas	60	Monroe	Cocodrie	2004	3	0	7187.62793	0.325066805	8.490649223
Arkansas	70	Miller	Cocodrie	2004	3	0	443.1311646	0.156027362	8.490649223
Arkansas	30	White	Cocodrie	2004	3	0	2832.397217	0.441772372	8.490649223
Arkansas	60	St. Francis	Cocodrie	2004	3	0	2961.087402	0.151647672	8.490649223
Arkansas	60	Crittenden	Cocodrie	2004	3	0	2446.326904	0.144620687	8.490649223
Arkansas	60	Prairie	Cocodrie	2004	3	0	5865.114258	0.216912374	8.490649223
Arkansas	60	Arkansas	Cocodrie	2004	3	0	6849.715332	0.144757614	8.229491234
Arkansas	50	Faulkner	Cocodrie	2004	3	0	151.3525696	0.1314587	8.490649223
Arkansas	90	Drew	Cocodrie	2004	3	0	1290.138916	0.189553156	8.490649223
Arkansas	30	Jackson	Cocodrie	2004	3	0	2076.848633	0.052510414	10.0009737
Arkansas	30	Greene	Cocodrie	2004	3	0	3510.246338	0.136917546	8.490649223
Arkansas	30	Randolph	Cocodrie	2004	3	0	2005.219116	0.162565619	8.490649223
Arkansas	90	Chicot	Cocodrie	2004	3	0	5443.835938	0.415031463	8.490649223
Arkansas	70	Lafayette	Cocodrie	2005	3	0	1280.021851	0.739191413	10.02426338
Arkansas	90	Lincoln	Cocodrie	2005	3	0	152.1619415	0.011165222	10.02426338
Arkansas	90	Chicot	Cocodrie	2005	3	0	4658.340332	0.311015636	10.02426338
Arkansas	30	Greene	Cocodrie	2005	3	0	2969.585938	0.097269356	10.02426338
Arkansas	90	Drew	Cocodrie	2005	3	0	1279.617188	0.162220404	10.02426338
Arkansas	60	Woodruff	Cocodrie	2005	3	0	3440.235596	0.133718178	10.02426338
Arkansas	60	Cross	Cocodrie	2005	3	0	1633.717407	0.036327153	10.02426338
Arkansas	30	Clay	Cocodrie	2005	3	0	2384.814697	0.068289012	9.422465324
Arkansas	60	Prairie	Cocodrie	2005	3	0	5201.024414	0.17769298	10.02426338
Arkansas	30	Lawrence	Cocodrie	2005	3	0	5532.867188	0.125338063	10.02426338
Arkansas	60	Lonoke	Cocodrie	2005	3	0	1899.191406	0.05331016	10.02426338
Arkansas	50	Pulaski	Cocodrie	2005	3	0	109.6699066	0.057427421	10.02426338
Arkansas	60	Arkansas	Cocodrie	2005	3	0	4591.972168	0.09338019	9.863902092
Arkansas	50	Faulkner	Cocodrie	2005	3	0	93.07778168	0.070638821	10.02426338
Arkansas	70	Miller	Cocodrie	2005	3	0	2052.972168	0.739073455	10.02426338
Arkansas	90	Desha	Cocodrie	2005	3	0	3307.093994	0.162068903	10.02426338
Arkansas	60	Crittenden	Cocodrie	2005	3	0	1214.057983	0.076074548	10.02426338
Arkansas	60	Monroe	Cocodrie	2005	3	0	4029.458496	0.169969782	10.02426338
Arkansas	30	Mississippi	Cocodrie	2005	3	0	169.5634308	0.008505196	10.99096489
Arkansas	90	Jefferson	Cocodrie	2005	3	0	2887.839355	0.102959216	10.02426338
Arkansas	30	White	Cocodrie	2005	3	0	2023.834717	0.320186943	10.02426338
Arkansas	30	Craighead	Cocodrie	2005	3	0	2113.675049	0.060286719	10.02426338
Arkansas	60	Phillips	Cocodrie	2005	3	0	1697.253052	0.135355815	10.02426338
Arkansas	90	Ashley	Cocodrie	2005	3	0	2589.180908	0.371760607	10.02426338
Arkansas	30	Jackson	Cocodrie	2005	3	0	2114.888916	0.052265748	9.819719315
Arkansas	30	Randolph	Cocodrie	2005	3	0	692.0130615	0.04915347	10.02426338
Arkansas	30	Poinsett	Cocodrie	2005	3	0	881.0014038	0.016326683	10.02426338
Arkansas	60	St. Francis	Cocodrie	2005	3	0	768.9033813	0.034648769	10.02426338
Arkansas	30	Randolph	Cocodrie	2006	3	0	173.2056122	0.01293364	8.242962837
Arkansas	60	Prairie	Cocodrie	2006	3	0	1411.5448	0.06259983	8.242962837
Arkansas	90	Desha	Cocodrie	2006	3	0	1288.520264	0.11998342	7.297109127
Arkansas	30	Lawrence	Cocodrie	2006	3	0	2216.060547	0.053313084	8.242962837
Arkansas	90	Chicot	Cocodrie	2006	3	0	1102.769409	0.108010627	8.242962837
Arkansas	30	Poinsett	Cocodrie	2006	3	0	247.2631531	0.005117767	8.242962837
Arkansas	60	Cross	Cocodrie	2006	3	0	545.1120605	0.013739712	8.242962837
Arkansas	60	Phillips	Cocodrie	2006	3	0	2488.414307	0.219004884	8.242962837
Arkansas	30	Craighead	Cocodrie	2006	3	0	302.7051392	0.009435509	8.242962837
Arkansas	30	Jackson	Cocodrie	2006	3	0	683.1099854	0.018774331	10.59460831
Arkansas	60	Arkansas	Cocodrie	2006	3	0	1916.997559	0.042727254	9.268375397
Arkansas	60	Lonoke	Cocodrie	2006	3	0	643.8554077	0.020966487	8.242962837
Arkansas	30	Mississippi	Cocodrie	2006	3	0	1236.720459	0.077257559	8.884607315
Arkansas	60	Woodruff	Cocodrie	2006	3	0	639.8085938	0.027321272	8.242962837
Arkansas	90	Drew	Cocodrie	2006	3	0	208.008606	0.04599141	8.242962837
Arkansas	60	Monroe	Cocodrie	2006	3	0	1578.680054	0.081365757	8.242962837
Arkansas	90	Ashley	Cocodrie	2006	3	0	798.4454956	0.171044648	8.242962837
Arkansas	30	Greene	Cocodrie	2006	3	0	1072.417847	0.036262125	8.242962837
Arkansas	30	Clay	Cocodrie	2006	3	0	783.4721069	0.024252446	5.170112133
Arkansas	90	Jefferson	Cocodrie	2006	3	0	5036.722168	0.222047791	8.242962837
Arkansas	70	Lafayette	Cocodrie	2006	3	0	988.6478882	0.61614126	8.242962837
Arkansas	30	White	Cocodrie	2006	3	0	150.5431976	0.026666667	8.242962837
Arkansas	60	St. Francis	Cocodrie	2006	3	0	304.7285461	0.019245021	8.242962837
Arkansas	50	Pulaski	Cocodrie	2006	3	0	93.48246765	0.071230344	8.242962837
Arkansas	30	Craighead	Cocodrie	2007	3	0	3464.921631	0.109675027	9.697484016
Arkansas	60	Lonoke	Cocodrie	2007	3	0	4825.071289	0.161718234	9.697484016
Arkansas	90	Desha	Cocodrie	2007	3	0	1936.827148	0.173853025	9.697484016
Arkansas	60	Cross	Cocodrie	2007	3	0	276.8052368	0.008054735	9.697484016
Arkansas	90	Lincoln	Cocodrie	2007	3	0	268.3068237	0.025014147	9.697484016
Arkansas	60	St. Francis	Cocodrie	2007	3	0	1245.623535	0.090113305	9.697484016
Arkansas	70	Lafayette	Cocodrie	2007	3	0	347.2205811	0.435312003	9.697484016
Arkansas	30	Poinsett	Cocodrie	2007	3	0	604.196228	0.012735866	9.697484016
Arkansas	30	Jackson	Cocodrie	2007	3	0	818.6797485	0.022070935	12.00369835
Arkansas	90	Jefferson	Cocodrie	2007	3	0	2365.794434	0.100725375	9.697484016
Arkansas	60	Prairie	Cocodrie	2007	3	0	1629.265869	0.067387521	9.697484016
Arkansas	30	Clay	Cocodrie	2007	3	0	364.6221008	0.012288095	8.167925835
Arkansas	90	Ashley	Cocodrie	2007	3	0	411.9703369	0.091039166	9.697484016
Arkansas	60	Arkansas	Cocodrie	2007	3	0	4942.430176	0.115409695	8.920828819
Arkansas	90	Drew	Cocodrie	2007	3	0	169.5634308	0.041010082	9.697484016
Arkansas	60	Woodruff	Cocodrie	2007	3	0	1717.082642	0.075230494	9.697484016
Arkansas	30	Greene	Cocodrie	2007	3	0	2014.526855	0.073822513	9.697484016
Arkansas	30	Lawrence	Cocodrie	2007	3	0	2816.614502	0.070851229	9.697484016
Arkansas	60	Monroe	Cocodrie	2007	3	0	1817.444824	0.096489348	9.697484016
Arkansas	60	Crittenden	Cocodrie	2007	3	0	199.1055145	0.013404534	9.697484016
Arkansas	30	White	Cocodrie	2007	3	0	264.2599487	0.052716557	9.697484016
Arkansas	60	Phillips	Cocodrie	2007	3	0	2643.813721	0.32898581	9.697484016
Arkansas	90	Chicot	Cocodrie	2007	3	0	2870.033203	0.283091187	9.697484016
Arkansas	60	Lee	Cocodrie	2007	3	0	382.8329468	0.053000167	9.697484016
Arkansas	30	Jackson	Cocodrie	2008	3	0	109.6699066	0.002840343	7.247838497
Arkansas	30	White	Cocodrie	2008	3	0	556.0385742	0.098544076	7.854390144
Arkansas	60	Arkansas	Cocodrie	2008	3	0	1662.450073	0.039977811	7.600120544
Arkansas	30	Greene	Cocodrie	2008	3	0	645.8788452	0.020604448	7.854390144
Arkansas	30	Lawrence	Cocodrie	2008	3	0	2677.402588	0.06460622	7.854390144
Arkansas	60	Crittenden	Cocodrie	2008	3	0	89.84029388	0.006012187	7.854390144
Arkansas	60	Woodruff	Cocodrie	2008	3	0	386.4751282	0.017366793	7.854390144
Arkansas	60	Monroe	Cocodrie	2008	3	0	3347.967285	0.158002302	7.854390144
Arkansas	60	St. Francis	Cocodrie	2008	3	0	685.5380859	0.044008002	7.854390144
Arkansas	70	Lafayette	Cocodrie	2008	3	0	756.3581543	1	7.854390144
Arkansas	60	Prairie	Cocodrie	2008	3	0	1716.677979	0.070005774	7.854390144
Arkansas	70	Miller	Cocodrie	2008	3	0	287.7317505	0.427027017	7.854390144
Arkansas	50	Pulaski	Cocodrie	2008	3	0	5.26091814	0.004004929	7.854390144
Arkansas	30	Mississippi	Cocodrie	2008	3	0	133.5463867	0.008988152	8.715210915
Arkansas	30	Craighead	Cocodrie	2008	3	0	1925.900635	0.06064197	7.854390144
Arkansas	30	Clay	Cocodrie	2008	3	0	335.0800171	0.011002446	7.854390144
Arkansas	30	Randolph	Cocodrie	2008	3	0	735.3144531	0.055003934	7.854390144
Arkansas	60	Lee	Cocodrie	2008	3	0	1025.879028	0.110989489	7.854390144
Arkansas	60	Phillips	Cocodrie	2008	3	0	6990.141113	0.487992972	7.854390144
Arkansas	60	Cross	Cocodrie	2008	3	0	129.0948334	0.003998646	7.854390144
Arkansas	90	Chicot	Cocodrie	2008	3	0	2832.802002	0.219010085	7.854390144
Arkansas	60	Lonoke	Cocodrie	2008	3	0	121.8104858	0.004005963	7.854390144
Arkansas	90	Desha	Cocodrie	2008	3	0	1320.490479	0.122393101	7.854390144
Arkansas	90	Ashley	Cocodrie	2008	3	0	720.3410645	0.140025169	7.854390144
Arkansas	60	Phillips	Cypress	2002	1	0	2007.647217	0.13687405	8.209645271
Arkansas	90	Jefferson	Cypress	2002	1	0	2188.541992	0.091943085	8.209645271
Arkansas	90	Lincoln	Cypress	2002	1	0	1240.362549	0.096941516	8.209645271
Arkansas	30	Lawrence	Cypress	2002	1	0	2665.261963	0.07360962	8.209645271
Arkansas	90	Desha	Cypress	2002	1	0	1278.807739	0.067199729	9.055355072
Arkansas	60	St. Francis	Cypress	2002	1	0	445.9639587	0.020737283	8.209645271
Arkansas	30	Randolph	Cypress	2002	1	0	188.9883575	0.019439703	8.209645271
Arkansas	30	Poinsett	Cypress	2002	1	0	228.2429047	0.00429639	8.209645271
Arkansas	30	Clay	Cypress	2002	1	0	441.1077271	0.014141152	7.28453064
Arkansas	60	Cross	Cypress	2002	1	0	1150.927002	0.026037041	8.209645271
Arkansas	30	Jackson	Cypress	2002	1	0	331.4378357	0.009869492	8.89804554
Arkansas	30	Mississippi	Cypress	2002	1	0	110.8839645	0.006089701	8.209645271
Arkansas	90	Ashley	Cypress	2002	1	0	2335.442871	0.344537318	8.209645271
Arkansas	60	Prairie	Cypress	2002	1	0	808.9672852	0.029314287	8.209645271
Arkansas	30	White	Cypress	2002	1	0	55.84666824	0.006484658	8.209645271
Arkansas	60	Woodruff	Cypress	2002	1	0	613.0993042	0.026515219	8.209645271
Arkansas	90	Drew	Cypress	2002	1	0	247.2631531	0.048151944	8.209645271
Arkansas	90	Chicot	Cypress	2002	1	0	1468.605469	0.100248612	8.209645271
Arkansas	60	Lonoke	Cypress	2002	1	0	3364.154785	0.112362131	8.209645271
Arkansas	30	Greene	Cypress	2002	1	0	825.9641113	0.03289919	8.209645271
Arkansas	30	Craighead	Cypress	2002	1	0	278.0192871	0.008645751	8.209645271
Arkansas	60	Monroe	Cypress	2002	1	0	626.0492554	0.027965076	8.209645271
Arkansas	60	Arkansas	Cypress	2002	1	0	630.5007935	0.013765318	7.600649357
Arkansas	90	Chicot	Cypress	2004	1	0	148.9244537	0.011353821	7.020079136
Arkansas	60	Cross	Cypress	2004	1	0	582.7478638	0.013850084	7.020079136
Arkansas	90	Jefferson	Cypress	2004	1	0	528.1152344	0.020908101	7.020079136
Arkansas	30	Mississippi	Cypress	2004	1	0	4302.216797	0.256694436	6.20070219
Arkansas	30	Greene	Cypress	2004	1	0	335.4846802	0.013085617	7.020079136
Arkansas	60	Woodruff	Cypress	2004	1	0	439.8936768	0.016851407	7.020079136
Arkansas	30	Jackson	Cypress	2004	1	0	2.023430109	5.11598E-05	8.288331985
Arkansas	90	Ashley	Cypress	2004	1	0	412.7797241	0.068710007	7.020079136
Arkansas	30	Lawrence	Cypress	2004	1	0	711.8426514	0.018018756	7.020079136
Arkansas	60	Lonoke	Cypress	2004	1	0	284.4942627	0.008681531	7.020079136
Arkansas	60	Arkansas	Cypress	2004	1	0	36.01705551	0.000761162	6.194267273
Arkansas	90	Desha	Cypress	2004	1	0	93.07778168	0.005165173	7.397015095
Arkansas	60	Arkansas	Drew	2002	1	0	218.5304413	0.004771035	9.201883316
Arkansas	60	Cross	Drew	2002	1	0	386.0704346	0.008733944	9.090771675
Arkansas	90	Ashley	Drew	2002	1	0	228.647583	0.033731341	9.090771675
Arkansas	60	Prairie	Drew	2002	1	0	922.684082	0.033435006	9.090771675
Arkansas	30	Craighead	Drew	2002	1	0	110.4792786	0.003435648	9.090771675
Arkansas	90	Drew	Drew	2002	1	0	811.8001099	0.158089682	9.090771675
Arkansas	30	Clay	Drew	2002	1	0	7773.613281	0.249208614	8.478843689
Arkansas	60	Monroe	Drew	2002	1	0	381.2142029	0.017028507	9.090771675
Arkansas	60	Lee	Drew	2002	1	0	1193.419067	0.080732591	9.090771675
Arkansas	60	St. Francis	Drew	2002	1	0	269.1161804	0.012513878	9.090771675
Arkansas	60	Phillips	Drew	2002	1	0	345.1971436	0.023534279	9.090771675
Arkansas	30	Mississippi	Drew	2002	1	0	69.2013092	0.003800507	9.090771675
Arkansas	30	Greene	Drew	2002	1	0	1195.847168	0.047632098	9.090771675
Arkansas	90	Jefferson	Drew	2002	1	0	548.3495483	0.023036774	9.090771675
Arkansas	30	Poinsett	Drew	2002	1	0	1123.003662	0.021139154	9.090771675
Arkansas	60	Lonoke	Drew	2002	1	0	534.59021	0.017855212	9.090771675
Arkansas	30	Jackson	Drew	2002	1	0	2129.862305	0.063422628	8.486452103
Arkansas	30	White	Drew	2002	1	0	872.5029907	0.101311021	9.090771675
Arkansas	90	Desha	Drew	2002	1	0	705.7723999	0.037087444	10.19590855
Arkansas	90	Lincoln	Drew	2002	1	0	422.8968811	0.033051841	9.090771675
Arkansas	30	Lawrence	Drew	2002	1	0	2038.808105	0.05630812	9.090771675
Arkansas	60	Woodruff	Drew	2002	1	0	4273.07959	0.184801444	9.090771675
Arkansas	30	Randolph	Francis	2003	5	0	277.2098999	0.023685211	10.52030659
Arkansas	60	Cross	Francis	2003	5	0	3278.765869	0.076410897	10.52030659
Arkansas	70	Lafayette	Francis	2003	5	0	33.18425369	0.02588384	10.52030659
Arkansas	90	Jefferson	Francis	2003	5	0	2148.882568	0.091066554	10.52030659
Arkansas	60	Lee	Francis	2003	5	0	542.6838989	0.057248972	10.52030659
Arkansas	60	Prairie	Francis	2003	5	0	1859.93689	0.0804298	10.52030659
Arkansas	60	Woodruff	Francis	2003	5	0	1332.630981	0.052677885	10.52030659
Arkansas	30	White	Francis	2003	5	0	62.32164383	0.009583671	10.52030659
Arkansas	60	Crittenden	Francis	2003	5	0	1853.461914	0.124378785	10.52030659
Arkansas	30	Poinsett	Francis	2003	5	0	4318.404297	0.083747976	10.52030659
Arkansas	30	Jackson	Francis	2003	5	0	1912.950684	0.057267815	10.80802345
Arkansas	30	Lawrence	Francis	2003	5	0	1364.196533	0.03540929	10.52030659
Arkansas	90	Chicot	Francis	2003	5	0	447.1780396	0.033539731	10.52030659
Arkansas	30	Mississippi	Francis	2003	5	0	3340.682861	0.210093647	10.52030659
Arkansas	90	Lincoln	Francis	2003	5	0	346.8158875	0.026480857	10.52030659
Arkansas	30	Clay	Francis	2003	5	0	1909.713257	0.060685948	11.34086514
Arkansas	60	Arkansas	Francis	2003	5	0	2702.897705	0.059870202	9.412031174
Arkansas	90	Desha	Francis	2003	5	0	437.0608826	0.02511628	10.52030659
Arkansas	50	Faulkner	Francis	2003	5	0	197.4867706	0.152882203	10.52030659
Arkansas	60	Lonoke	Francis	2003	5	0	1558.445801	0.049889881	10.52030659
Arkansas	60	Phillips	Francis	2003	5	0	1165.090942	0.112579674	10.52030659
Arkansas	30	Craighead	Francis	2003	5	0	2603.344971	0.082161509	10.52030659
Arkansas	60	Monroe	Francis	2003	5	0	1339.51062	0.064348064	10.52030659
Arkansas	60	St. Francis	Francis	2003	5	0	596.9118652	0.031092562	10.52030659
Arkansas	90	Drew	Francis	2003	5	0	127.0714035	0.019739738	10.52030659
Arkansas	90	Ashley	Francis	2003	5	0	296.6348267	0.047250692	10.52030659
Arkansas	30	Greene	Francis	2003	5	0	936.8480835	0.037476525	10.52030659
Arkansas	90	Desha	Francis	2004	5	0	495.7403564	0.027510162	8.567733765
Arkansas	90	Chicot	Francis	2004	5	0	62.7263298	0.004782179	8.679681778
Arkansas	30	Clay	Francis	2004	5	0	7021.302246	0.212467626	10.74728012
Arkansas	60	Monroe	Francis	2004	5	0	3058.616699	0.138328642	8.679681778
Arkansas	60	Arkansas	Francis	2004	5	0	8684.96582	0.183542654	8.608157158
Arkansas	60	St. Francis	Francis	2004	5	0	2207.562012	0.113056995	8.679681778
Arkansas	60	Woodruff	Francis	2004	5	0	3673.739502	0.140733272	8.679681778
Arkansas	30	Mississippi	Francis	2004	5	0	3520.363525	0.210044667	9.113549232
Arkansas	90	Drew	Francis	2004	5	0	404.6860046	0.059458334	8.679681778
Arkansas	30	Craighead	Francis	2004	5	0	3341.492188	0.100101829	8.679681778
Arkansas	90	Jefferson	Francis	2004	5	0	1191.39563	0.047167394	8.679681778
Arkansas	30	Jackson	Francis	2004	5	0	3416.359131	0.086378194	6.36168766
Arkansas	70	Lafayette	Francis	2004	5	0	132.3323212	0.082596615	8.679681778
Arkansas	30	Greene	Francis	2004	5	0	6139.086426	0.23945573	8.679681778
Arkansas	90	Ashley	Francis	2004	5	0	1458.488403	0.242775351	8.679681778
Arkansas	30	Lawrence	Francis	2004	5	0	4269.841797	0.108081803	8.679681778
Arkansas	60	Cross	Francis	2004	5	0	3889.437256	0.092439689	8.679681778
Arkansas	60	Prairie	Francis	2004	5	0	2838.872314	0.104991391	8.679681778
Arkansas	50	Faulkner	Francis	2004	5	0	634.5476685	0.551142335	8.679681778
Arkansas	60	Crittenden	Francis	2004	5	0	449.6061401	0.026579583	8.679681778
Arkansas	30	Randolph	Francis	2004	5	0	936.8480835	0.075951442	8.679681778
Arkansas	60	Lee	Francis	2004	5	0	1300.256104	0.104191326	8.679681778
Arkansas	90	Lincoln	Francis	2004	5	0	3022.599854	0.210539669	8.679681778
Arkansas	30	White	Francis	2004	5	0	537.4230347	0.083822511	8.679681778
Arkansas	60	Phillips	Francis	2004	5	0	3082.493164	0.296162367	8.679681778
Arkansas	30	Poinsett	Francis	2004	5	0	3050.927734	0.056643538	8.679681778
Arkansas	60	Lonoke	Francis	2004	5	0	2326.13501	0.070983551	8.679681778
Arkansas	30	Randolph	Francis	2005	5	0	424.9202881	0.030181954	10.62433147
Arkansas	60	St. Francis	Francis	2005	5	0	3624.36792	0.163323373	10.62433147
Arkansas	90	Drew	Francis	2005	5	0	619.9789429	0.078596346	10.62433147
Arkansas	30	Clay	Francis	2005	5	0	4081.258301	0.116866559	10.26829338
Arkansas	30	Craighead	Francis	2005	5	0	1650.714233	0.047082048	10.62433147
Arkansas	60	Lee	Francis	2005	5	0	2283.643066	0.182680473	10.62433147
Arkansas	60	Arkansas	Francis	2005	5	0	12433.57227	0.252843291	10.36164188
Arkansas	30	Jackson	Francis	2005	5	0	1974.867676	0.048805367	9.724988937
Arkansas	30	White	Francis	2005	5	0	54.63261032	0.008643319	10.62433147
Arkansas	90	Desha	Francis	2005	5	0	1602.961304	0.07855542	10.62433147
Arkansas	60	Phillips	Francis	2005	5	0	5401.748535	0.430789083	10.62433147
Arkansas	90	Chicot	Francis	2005	5	0	40.06391525	0.002674881	10.62433147
Arkansas	30	Poinsett	Francis	2005	5	0	1694.420288	0.03140093	10.62433147
Arkansas	90	Lincoln	Francis	2005	5	0	2567.327881	0.188383415	10.62433147
Arkansas	60	Prairie	Francis	2005	5	0	3324.09082	0.113567546	10.62433147
Arkansas	60	Cross	Francis	2005	5	0	3234.250488	0.071916424	10.62433147
Arkansas	60	Woodruff	Francis	2005	5	0	4661.578125	0.181190431	10.62433147
Arkansas	60	Monroe	Francis	2005	5	0	5137.48877	0.216708496	10.62433147
Arkansas	30	Mississippi	Francis	2005	5	0	611.0758667	0.030651186	12.14240074
Arkansas	30	Lawrence	Francis	2005	5	0	1636.550171	0.037073366	10.62433147
Arkansas	30	Greene	Francis	2005	5	0	4945.66748	0.16199629	10.62433147
Arkansas	50	Faulkner	Francis	2005	5	0	752.7159424	0.571253061	10.62433147
Arkansas	50	Pulaski	Francis	2005	5	0	183.7274475	0.096206829	10.62433147
Arkansas	90	Ashley	Francis	2005	5	0	179.6805878	0.025798956	10.62433147
Arkansas	60	Lonoke	Francis	2005	5	0	3185.688232	0.089422032	10.62433147
Arkansas	60	Woodruff	Francis	2006	5	0	4994.22998	0.213264897	10.65232849
Arkansas	60	Prairie	Francis	2006	5	0	3119.31958	0.138337016	10.65232849
Arkansas	30	Clay	Francis	2006	5	0	3721.897217	0.115211651	10.32904625
Arkansas	30	Mississippi	Francis	2006	5	0	11403.24219	0.712357163	10.85930157
Arkansas	30	Poinsett	Francis	2006	5	0	4503.345703	0.093208693	10.65232849
Arkansas	60	Lonoke	Francis	2006	5	0	3617.892822	0.117812946	10.65232849
Arkansas	60	Lee	Francis	2006	5	0	2161.427979	0.240607262	10.65232849
Arkansas	30	Craighead	Francis	2006	5	0	672.9927979	0.020977609	10.65232849
Arkansas	60	Monroe	Francis	2006	5	0	4196.188965	0.216273144	10.65232849
Arkansas	30	Greene	Francis	2006	5	0	1594.058105	0.05390057	10.65232849
Arkansas	60	St. Francis	Francis	2006	5	0	1828.371338	0.115470134	10.65232849
Arkansas	30	Lawrence	Francis	2006	5	0	1216.486084	0.029265728	10.65232849
Arkansas	60	Arkansas	Francis	2006	5	0	11235.29785	0.250419438	10.76863766
Arkansas	60	Crittenden	Francis	2006	5	0	86.60280609	0.005916833	10.65232849
Arkansas	90	Lincoln	Francis	2006	5	0	2760.363281	0.255086035	10.65232849
Arkansas	50	Faulkner	Francis	2006	5	0	338.3175049	0.317991644	10.65232849
Arkansas	50	Pulaski	Francis	2006	5	0	301.895752	0.230033919	10.65232849
Arkansas	60	Phillips	Francis	2006	5	0	2022.620605	0.178010464	10.65232849
Arkansas	30	Randolph	Francis	2006	5	0	559.6807251	0.041792579	10.65232849
Arkansas	60	Cross	Francis	2006	5	0	4126.987793	0.104021952	10.65232849
Arkansas	30	Mississippi	Francis	2007	5	0	2168.307617	0.143476859	3.719892263
Arkansas	30	Jackson	Francis	2007	5	0	779.4252319	0.021012666	12.55946541
Arkansas	30	Craighead	Francis	2007	5	0	798.8501587	0.025285972	9.273414612
Arkansas	60	Prairie	Francis	2007	5	0	3331.375244	0.137787893	9.273414612
Arkansas	60	St. Francis	Francis	2007	5	0	1178.850342	0.085282668	9.273414612
Arkansas	90	Jefferson	Francis	2007	5	0	1437.849365	0.061217457	9.273414612
Arkansas	60	Lee	Francis	2007	5	0	1967.988037	0.272452235	9.273414612
Arkansas	60	Phillips	Francis	2007	5	0	2668.094727	0.332007229	9.273414612
Arkansas	60	Lonoke	Francis	2007	5	0	9839.130859	0.329770654	9.273414612
Arkansas	30	Clay	Francis	2007	5	0	4438.596191	0.149584711	11.01682091
Arkansas	60	Monroe	Francis	2007	5	0	4524.793945	0.240224302	9.273414612
Arkansas	60	Woodruff	Francis	2007	5	0	4249.203125	0.18617022	9.273414612
Arkansas	30	Lawrence	Francis	2007	5	0	581.1290894	0.014618156	9.273414612
Arkansas	30	Poinsett	Francis	2007	5	0	4731.993164	0.099745788	9.273414612
Arkansas	90	Desha	Francis	2007	5	0	748.6691284	0.06720186	9.273414612
Arkansas	30	Randolph	Francis	2007	5	0	561.7041626	0.042695869	9.273414612
Arkansas	60	Arkansas	Francis	2007	5	0	11954.8291	0.279154807	9.79747963
Arkansas	60	Cross	Francis	2007	5	0	5156.508789	0.150048867	9.273414612
Arkansas	90	Lincoln	Francis	2007	5	0	2651.907471	0.247236371	9.273414612
Arkansas	30	Greene	Francis	2008	5	0	1345.580933	0.042925935	8.927364349
Arkansas	60	Arkansas	Francis	2008	5	0	12227.99219	0.294052958	9.635573387
Arkansas	30	White	Francis	2008	5	0	590.0321655	0.104568593	8.927364349
Arkansas	60	Woodruff	Francis	2008	5	0	4527.222168	0.203436986	8.927364349
Arkansas	60	St. Francis	Francis	2008	5	0	3037.572998	0.194996476	8.927364349
Arkansas	50	Pulaski	Francis	2008	5	0	193.0352173	0.146950096	8.927364349
Arkansas	60	Cross	Francis	2008	5	0	4489.991211	0.139075175	8.927364349
Arkansas	60	Monroe	Francis	2008	5	0	3093.419678	0.145989299	8.927364349
Arkansas	90	Lincoln	Francis	2008	5	0	3395.31543	0.28598696	8.927364349
Arkansas	30	Craighead	Francis	2008	5	0	1615.911255	0.050881151	8.927364349
Arkansas	30	Clay	Francis	2008	5	0	2070.77832	0.06799458	8.927364349
Arkansas	60	Prairie	Francis	2008	5	0	3457.637207	0.141001731	8.927364349
Arkansas	90	Chicot	Francis	2008	5	0	64.74976349	0.005005945	8.927364349
Arkansas	90	Jefferson	Francis	2008	5	0	2913.739258	0.106786899	8.927364349
Arkansas	60	Phillips	Francis	2008	5	0	3494.868408	0.243982375	8.927364349
Arkansas	60	Lonoke	Francis	2008	5	0	4469.756836	0.146996185	8.927364349
Arkansas	90	Desha	Francis	2008	5	0	1181.683105	0.109527379	8.927364349
Arkansas	30	Poinsett	Francis	2008	5	0	8147.138672	0.172999918	8.927364349
Arkansas	30	Jackson	Francis	2008	5	0	2994.271729	0.077548712	8.219155312
Arkansas	30	Lawrence	Francis	2008	5	0	608.243042	0.014677017	8.927364349
Arkansas	30	Randolph	Francis	2008	5	0	146.9010162	0.010988678	8.927364349
Arkansas	60	Lee	Francis	2008	5	0	2375.506836	0.257005244	8.927364349
Arkansas	60	Phillips	Francis	2009	5	0	4714.996582	0.355397612	9.187005997
Arkansas	90	Lincoln	Francis	2009	5	0	4354.826172	0.349564701	9.187005997
Arkansas	90	Jefferson	Francis	2009	5	0	1945.730347	0.069236644	9.187005997
Arkansas	90	Desha	Francis	2009	5	0	983.791687	0.070233725	9.210762978
Arkansas	30	Lawrence	Francis	2009	5	0	558.8713379	0.013032358	9.187005997
Arkansas	30	Greene	Francis	2009	5	0	1802.876099	0.061204303	9.187005997
Arkansas	30	Poinsett	Francis	2009	5	0	2954.612549	0.059841812	9.187005997
Arkansas	30	Jackson	Francis	2009	5	0	536.2089233	0.014806785	9.187005997
Arkansas	30	Independence	Francis	2009	5	0	80.12783051	0.022625986	9.187005997
Arkansas	90	Chicot	Francis	2009	5	0	67.58256531	0.004524397	9.187005997
Arkansas	60	Lee	Francis	2009	5	0	3335.82666	0.317637086	9.187005997
Arkansas	60	Prairie	Francis	2009	5	0	2362.556885	0.093175434	9.187005997
Arkansas	30	Clay	Francis	2009	5	0	778.2111816	0.024889337	9.187005997
Arkansas	60	St. Francis	Francis	2009	5	0	2522.407959	0.145216912	9.187005997
Arkansas	60	Lonoke	Francis	2009	5	0	2951.779785	0.091232024	9.187005997
Arkansas	60	Woodruff	Francis	2009	5	0	3436.188721	0.16357471	9.187005997
Arkansas	30	Craighead	Francis	2009	5	0	296.2301636	0.009230769	9.187005997
Arkansas	60	Cross	Francis	2009	5	0	4395.294434	0.120450258	9.187005997
Arkansas	60	Arkansas	Francis	2009	5	0	13636.2998	0.297802031	9.163249969
Arkansas	60	Monroe	Francis	2009	5	0	4970.353516	0.215224475	9.187005997
Arkansas	60	Woodruff	Francis	2010	5	0	4354.826172	0.16973187	9.89527607
Arkansas	30	Greene	Francis	2010	5	0	1064.324219	0.030676279	9.89527607
Arkansas	30	Craighead	Francis	2010	5	0	191.011795	0.00512225	9.89527607
Arkansas	50	Faulkner	Francis	2010	5	0	70.41536713	0.063180834	9.89527607
Arkansas	90	Jefferson	Francis	2010	5	0	628.882019	0.018252717	9.89527607
Arkansas	90	Desha	Francis	2010	5	0	1747.838867	0.085056521	9.89527607
Arkansas	30	Clay	Francis	2010	5	0	437.4655762	0.011696602	11.58614922
Arkansas	90	Chicot	Francis	2010	5	0	186.1555634	0.00901201	9.89527607
Arkansas	60	Lee	Francis	2010	5	0	1154.973877	0.082717448	9.89527607
Arkansas	60	St. Francis	Francis	2010	5	0	1787.093384	0.086601816	9.89527607
Arkansas	60	Cross	Francis	2010	5	0	2272.312012	0.055979267	9.89527607
Arkansas	60	Monroe	Francis	2010	5	0	4854.208496	0.162893653	9.89527607
Arkansas	60	Arkansas	Francis	2010	5	0	12080.28223	0.239091098	9.002354622
Arkansas	30	Jackson	Francis	2010	5	0	53.01386642	0.00121062	9.097324371
Arkansas	60	Lonoke	Francis	2010	5	0	948.9886475	0.025060112	9.89527607
Arkansas	90	Lincoln	Francis	2010	5	0	2411.523926	0.169342697	9.89527607
Arkansas	60	Phillips	Francis	2010	5	0	1621.172119	0.08571367	9.89527607
Arkansas	30	Poinsett	Francis	2010	5	0	6035.891602	0.102192529	9.89527607
Arkansas	60	Prairie	Francis	2010	5	0	882.6201782	0.032208521	9.89527607
Arkansas	60	Monroe	Jupiter	2007	3	0	19.02024269	0.001009797	11.13547611
Arkansas	30	Poinsett	Jupiter	2007	3	0	1881.385254	0.03965776	11.13547611
Arkansas	30	Craighead	Jupiter	2007	3	0	2062.68457	0.065290071	11.13547611
Arkansas	60	Prairie	Jupiter	2007	3	0	1087.796021	0.044991966	11.13547611
Arkansas	30	Lawrence	Jupiter	2007	3	0	4118.084961	0.103589393	11.13547611
Arkansas	60	St. Francis	Jupiter	2007	3	0	751.9066162	0.054395881	11.13547611
Arkansas	30	Greene	Jupiter	2007	3	0	1104.388062	0.040470399	11.13547611
Arkansas	30	Jackson	Jupiter	2007	3	0	3766.817383	0.101550311	12.92154884
Arkansas	30	Independence	Jupiter	2007	3	0	123.8339157	0.02952528	11.13547611
Arkansas	60	Cross	Jupiter	2007	3	0	293.3973389	0.008537548	11.13547611
Arkansas	60	Lonoke	Jupiter	2007	3	0	505.8575134	0.016954441	11.13547611
Arkansas	30	Clay	Jupiter	2007	3	0	709.4145508	0.023907913	10.5321703
Arkansas	90	Jefferson	Jupiter	2007	3	0	97.52932739	0.00415238	11.13547611
Arkansas	60	Woodruff	Jupiter	2007	3	0	600.5540161	0.026312057	11.13547611
Arkansas	30	White	Jupiter	2007	3	0	114.9308243	0.022927262	11.13547611
Arkansas	90	Desha	Jupiter	2007	3	0	29.54207802	0.002651749	11.13547611
[truncated: 3,734 more rows]
